# Supplementary material for: Ribonomic analysis of human DZIP1 reveals its involvement in ribonucleoprotein complexes and stress granules
Source: BMC Mol Biol. 2014 Jul 3;15:12. doi: 10.1186/1471-2199-15-12 (PMC4091656; doi:10.1186/1471-2199-15-12)
Supplement: Additional file 3: Table S1 — mRNA Targets of DZIP1. Ratios of Signal Intensity Were Calculated and Genes that Have Fold Change (IP-DZIP1/IP-Control) Greater or Equal to 2.0 Were Listed. [file 1471-2199-15-12-S3.xls]

## Sheet: Table S2
Supplementary Table S1. mRNA Targets of DZIP1. Ratios of Signal Intensity Were Calculated and Genes that Have Fold Change (IP-DZIP1/ IP-Control) Greater or Equal to 2.0 Were Listed
Gene Title	Gene Symbol	p-value	F(Attribute)	Enrichment (IP-DZIP1 vs. IP-control)
sorting nexin 2	SNX2	4.36987e-07	287.272	82.0033
hect domain and RLD 2 pseudogene 2 /// hect domain and RLD 2 pseudogene 3 /// he	HERC2P2 /// HERC2P3 /// LOC440248	1.82669e-07	351.022	45.4814
sorting nexin 2	SNX2	5.61636e-06	125.296	38.9661
GRIP1 associated protein 1	GRIPAP1	6.17023e-08	507.83	35.2246
RNA polymerase II associated protein 2	RPAP2	5.5891e-06	132.99	24.8419
leucine-rich PPR-motif containing	LRPPRC	3.02456e-07	288.968	23.6286
O-linked N-acetylglucosamine (GlcNAc) transferase (UDP-N-acetylglucosamine:polyp	OGT	2.38517e-06	138.821	21.1616
hypothetical protein LOC339047	LOC339047	6.51191e-06	72.3266	20.4108
bromodomain containing 8	BRD8	5.23712e-05	59.7122	20.396
laminin, alpha 1	LAMA1	3.74701e-07	732.77	20.003
exportin 4	XPO4	2.03752e-07	338.937	19.407
ATP-binding cassette, sub-family C (CFTR/MRP), member 5	ABCC5	2.64219e-08	659.201	18.9958
ataxia telangiectasia and Rad3 related	ATR	2.32576e-05	87.6285	18.9586
RNA binding motif protein 5	RBM5	9.49538e-07	214.814	18.891
nuclear pore complex interacting protein	NPIP	3.68399e-07	189.51	18.6933
golgi autoantigen, golgin subfamily a, 8A	GOLGA8A	4.5102e-05	56.1537	16.2527
similar to Uncharacterized protein KIAA0220 /// nuclear pore complex interacting	LOC100132247 /// LOC613037 /// NPIPL3	1.83148e-06	166.031	16.1356
Tax1 (human T-cell leukemia virus type I) binding protein 1	TAX1BP1	0.000101452	33.8561	15.9432
BTAF1 RNA polymerase II, B-TFIID transcription factor-associated, 170kDa (Mot1 h	BTAF1	7.63453e-05	45.2751	15.5073
hypothetical protein LOC339047	LOC339047	2.45912e-05	47.878	15.1338
Tax1 (human T-cell leukemia virus type I) binding protein 1	TAX1BP1	7.79072e-07	186.795	14.9951
O-linked N-acetylglucosamine (GlcNAc) transferase (UDP-N-acetylglucosamine:polyp	OGT	6.46116e-05	60.0923	14.8399
GPS, PLAT and transmembrane domain-containing protein	LOC399491	9.64755e-06	64.0007	13.996
far upstream element (FUSE) binding protein 1	FUBP1	3.89927e-05	77.4018	13.9914
WD repeat domain 90	WDR90	2.21401e-06	174.461	13.8578
RNA binding motif protein 5	RBM5	2.02228e-06	170.405	13.7944
zinc finger, C3H1-type containing	ZFC3H1	8.62669e-05	40.9902	13.5453
nuclear transcription factor, X-box binding 1	NFX1	2.07168e-06	178.361	13.4847
collagen, type I, alpha 1	COL1A1	1.63724e-06	633.613	13.3877
formin binding protein 4	FNBP4	2.72519e-05	81.2479	13.3384
extra spindle pole bodies homolog 1 (S. cerevisiae)	ESPL1	1.57037e-07	367.818	13.2562
RNA binding motif protein 39	RBM39	3.86043e-07	314.921	12.8988
O-linked N-acetylglucosamine (GlcNAc) transferase (UDP-N-acetylglucosamine:polyp	OGT	4.62824e-06	121.65	12.6921
SWI/SNF related, matrix associated, actin dependent regulator of chromatin, subf	SMARCA5	0.000307101	25.7169	12.4451
structural maintenance of chromosomes 4	SMC4	2.88044e-09	1372.6	12.4048
laminin, alpha 5	LAMA5	1.52149e-05	96.0168	12.2212
paired immunoglobin-like type 2 receptor beta	PILRB	4.35895e-05	94.4153	12.0117
ataxia telangiectasia and Rad3 related	ATR	5.68092e-05	52.5225	11.6563
transportin 2	TNPO2	0.000439952	19.5225	11.6396
---	---	6.97047e-07	211.764	11.4574
RNA binding motif protein 26	RBM26	1.36989e-05	86.4675	11.4534
golgi autoantigen, golgin subfamily a, 8B	GOLGA8B	1.92039e-08	728.72	11.4115
centrosomal protein 152kDa	CEP152	1.0786e-06	200.506	11.4033
choline kinase beta /// carnitine palmitoyltransferase 1B (muscle)	CHKB /// CPT1B	1.71624e-06	159.611	11.3908
REV3-like, catalytic subunit of DNA polymerase zeta (yeast)	REV3L	0.00013617	34.9963	11.324
intraflagellar transport 80 homolog (Chlamydomonas)	IFT80	5.71088e-05	40.9424	11.2586
nuclear factor of kappa light polypeptide gene enhancer in B-cells inhibitor, ze	NFKBIZ	1.05356e-05	71.0931	10.9007
pleckstrin homology domain containing, family H (with MyTH4 domain) member 1	PLEKHH1	1.73212e-06	267.103	10.8817
ankyrin repeat and KH domain containing 1 /// ANKHD1-EIF4EBP3 readthrough transc	ANKHD1 /// ANKHD1-EIF4EBP3 /// EIF4EBP3	5.17097e-06	116.866	10.8328
Dmx-like 1	DMXL1	9.84073e-05	40.2931	10.8253
PR domain containing 15	PRDM15	1.61002e-06	175.386	10.6984
kinetochore associated 1	KNTC1	6.51184e-06	109.578	10.4163
SWI/SNF related, matrix associated, actin dependent regulator of chromatin, subf	SMARCA5	3.73475e-06	119.369	10.2704
family with sequence similarity 38, member A	FAM38A	3.85143e-06	144.688	10.1629
ankyrin repeat and GTPase domain Arf GTPase activating protein 11 /// ArfGAP wit	AGAP11 /// AGAP4 /// AGAP6 /// AGAP7 /// AGAP8	1.1452e-07	387.674	10.0682
MYC binding protein 2	MYCBP2	0.00123575	15.4762	9.99133
transcription elongation regulator 1	TCERG1	5.20173e-06	146.733	9.97509
vacuolar protein sorting 13 homolog B (yeast)	VPS13B	0.000395135	20.3178	9.94554
RNA binding motif protein 39	RBM39	0.000513416	33.6997	9.75508
ATP-binding cassette, sub-family A (ABC1), member 5	ABCA5	1.36751e-06	178.816	9.69132
YTH domain containing 2	YTHDC2	1.03609e-05	82.9961	9.68832
extra spindle pole bodies homolog 1 (S. cerevisiae)	ESPL1	2.89692e-06	203.982	9.68154
kinesin family member 14	KIF14	1.07343e-05	147.541	9.65313
chromosome 6 open reading frame 26 /// mutS homolog 5 (E. coli)	C6orf26 /// MSH5	3.54942e-07	269.644	9.55715
rapamycin-insensitive companion of mTOR	RICTOR	0.00177192	19.9477	9.51313
baculoviral IAP repeat-containing 6	BIRC6	0.000166384	28.3152	9.4973
---	---	1.19582e-06	175.913	9.47614
inositol 1,4,5-triphosphate receptor, type 1	ITPR1	3.80042e-06	166.215	9.43306
polymerase (DNA directed), theta	POLQ	2.21261e-07	319.397	9.41963
zinc finger, DHHC-type containing 11	ZDHHC11	6.05955e-05	63.2202	9.41939
poly(A) binding protein, cytoplasmic 1-like	PABPC1L	6.53729e-08	478.169	9.3845
zinc finger, DHHC-type containing 11	ZDHHC11	0.000312861	86.6149	9.38101
GTF2I repeat domain containing 1	GTF2IRD1	8.61874e-05	71.4493	9.36944
KIAA1731	KIAA1731	5.80243e-05	62.5272	9.36767
O-linked N-acetylglucosamine (GlcNAc) transferase (UDP-N-acetylglucosamine:polyp	OGT	5.57954e-07	229.966	9.18903
myeloid/lymphoid or mixed-lineage leukemia 2	MLL2	5.97075e-07	218.411	9.15314
PRP4 pre-mRNA processing factor 4 homolog B (yeast)	PRPF4B	4.32482e-07	249.192	9.14371
ubiquitin specific peptidase 34	USP34	0.000664361	18.6289	9.13246
chromodomain helicase DNA binding protein 9	CHD9	0.0013585	13.4325	9.11795
RNA binding motif protein 16	RBM16	0.00058907	20.4284	9.10286
ubiquitin protein ligase E3 component n-recognin 5	UBR5	1.79184e-05	72.9817	9.0837
myeloid/lymphoid or mixed-lineage leukemia 3	MLL3	0.000667361	20.9977	9.06722
chromosome 10 open reading frame 137	C10orf137	1.9828e-05	72.1398	9.04533
deltex 3-like (Drosophila)	DTX3L	7.37219e-06	110.818	9.011
THO complex 2	THOC2	0.000181134	33.4703	8.98682
HEAT repeat containing 5B	HEATR5B	1.75694e-05	67.2424	8.96187
KIAA1033	KIAA1033	0.00180582	10.2305	8.90145
carbamoyl-phosphate synthetase 2, aspartate transcarbamylase, and dihydroorotase	CAD	2.46644e-06	171.486	8.75138
diacylglycerol kinase, delta 130kDa	DGKD	2.01105e-08	928.824	8.73217
cyclin L2	CCNL2	2.6043e-07	411.675	8.73053
ring finger protein 160	RNF160	0.000708382	16.4183	8.71933
acetyl-Coenzyme A carboxylase alpha	ACACA	3.32144e-06	147.577	8.70831
transformation/transcription domain-associated protein	TRRAP	1.55086e-05	72.9169	8.65258
GTPase activating Rap/RanGAP domain-like 1	GARNL1	0.000264538	28.7228	8.6449
cleavage and polyadenylation specific factor 1, 160kDa	CPSF1	0.000190995	32.7094	8.63977
membrane-associated ring finger (C3HC4) 6	2009-03-06	4.71599e-05	122.303	8.57924
natural killer-tumor recognition sequence	NKTR	5.75608e-06	105.876	8.43622
ubiquitin-like with PHD and ring finger domains 2	UHRF2	0.000353764	24.6628	8.39835
asp (abnormal spindle) homolog, microcephaly associated (Drosophila)	ASPM	0.001021	35.3782	8.36089
natural killer-tumor recognition sequence	NKTR	2.60552e-05	115.477	8.32115
similar to TBC1 domain family member 3 (Rab GTPase-activating protein PRC17) (Pr	LOC653498 /// TBC1D3 /// TBC1D3C /// TBC1D3D /// TBC1D3E /// TBC1D3F /// TBC1D3H	2.28389e-06	144.271	8.30097
nuclear factor of kappa light polypeptide gene enhancer in B-cells inhibitor, ze	NFKBIZ	2.66399e-06	126.725	8.22795
heterogeneous nuclear ribonucleoprotein A1	HNRNPA1	2.73075e-05	96.8394	8.22767
cyclin L1	CCNL1	5.31014e-05	68.943	8.22235
ArfGAP with GTPase domain, ankyrin repeat and PH domain 10 /// ArfGAP with GTPas	AGAP10 /// AGAP4 /// AGAP5 /// AGAP9 /// RP11-144G6.7	1.94866e-05	69.1721	8.21978
Dmx-like 2	DMXL2	3.1453e-08	613.386	8.19519
TAR (HIV-1) RNA binding protein 1	TARBP1	1.00828e-05	105.198	8.18578
polypyrimidine tract binding protein 2	PTBP2	2.76802e-06	139.11	8.18521
SMG1 homolog, phosphatidylinositol 3-kinase-related kinase (C. elegans)	SMG1	3.96317e-05	52.0622	8.14921
DENN/MADD domain containing 4C	DENND4C	9.49454e-06	86.4897	8.12116
SMG1 homolog, phosphatidylinositol 3-kinase-related kinase pseudogene	LOC641298	1.47043e-07	357.128	8.11033
intraflagellar transport 80 homolog (Chlamydomonas)	IFT80	0.000298515	24.3588	8.04209
THO complex 2	THOC2	0.00314026	16.6159	7.97676
nuclear transcription factor, X-box binding-like 1	NFXL1	3.51134e-07	286.219	7.94351
RNA-binding region (RNP1, RRM) containing 3	RNPC3	2.79984e-07	298.233	7.90221
THO complex 2	THOC2	2.64877e-06	167.486	7.86702
Fanconi anemia, complementation group D2	FANCD2	8.45791e-06	136.501	7.85347
valyl-tRNA synthetase 2, mitochondrial (putative)	VARS2	8.75454e-05	52.0022	7.7994
glutamine-fructose-6-phosphate transaminase 1	GFPT1	0.000454475	29.4615	7.79108
YTH domain containing 2	YTHDC2	2.76304e-07	289.377	7.7429
acetyl-Coenzyme A carboxylase beta	ACACB	6.19739e-07	320.221	7.73728
structural maintenance of chromosomes 4	SMC4	6.85849e-06	165.004	7.7358
ubiquitin protein ligase E3 component n-recognin 5	UBR5	9.67313e-06	90.0512	7.72148
WD repeat domain 19	WDR19	0.00243427	10.6469	7.71007
bromodomain and WD repeat domain containing 2	BRWD2	0.000140981	31.5807	7.70599
CDC-like kinase 1	CLK1	3.02424e-05	57.1613	7.70261
asparagine-linked glycosylation 13 homolog (S. cerevisiae)	ALG13	2.62111e-05	53.8378	7.69793
trophinin associated protein (tastin)	TROAP	3.51109e-05	61.1388	7.69096
ankyrin repeat and KH domain containing 1 /// ANKHD1-EIF4EBP3 readthrough transc	ANKHD1 /// ANKHD1-EIF4EBP3	1.52966e-06	198.522	7.66178
pumilio homolog 1 (Drosophila)	PUM1	0.00267446	11.0266	7.65605
triple functional domain (PTPRF interacting)	TRIO	0.000417597	20.8902	7.65382
transcription termination factor, RNA polymerase II	TTF2	0.000114345	38.5302	7.64154
heterogeneous nuclear ribonucleoprotein A2/B1	HNRNPA2B1	2.29196e-05	121.042	7.64
hect domain and RLD 2 pseudogene 3	HERC2P3	3.97398e-07	254.239	7.61118
salt-inducible kinase 1	SIK1	0.00010412	139.029	7.60176
kinesin family member 18B	KIF18B	0.000230004	46.2823	7.60104
protein tyrosine phosphatase, receptor type, M	PTPRM	2.74352e-05	44.6319	7.59828
hypothetical protein KIAA1434	RP5-1022P6.2	1.40049e-05	111.87	7.58863
PAN2 poly(A) specific ribonuclease subunit homolog (S. cerevisiae)	PAN2	5.0992e-06	108.153	7.54634
KIAA0802	KIAA0802	0.000176402	42.9624	7.52407
cleavage and polyadenylation specific factor 1, 160kDa	CPSF1	4.37687e-05	58.6811	7.51717
exportin 5	XPO5	5.63539e-05	55.1121	7.48568
vacuolar protein sorting 13 homolog C (S. cerevisiae)	VPS13C	0.00158136	13.9583	7.44152
phosphoinositide-3-kinase, class 2, beta polypeptide	PIK3C2B	4.79943e-06	341.368	7.44105
CUG triplet repeat, RNA binding protein 1	CUGBP1	1.18176e-06	280.106	7.38597
Tax1 (human T-cell leukemia virus type I) binding protein 1	TAX1BP1	5.83252e-05	47.3196	7.32418
multiple PDZ domain protein	MPDZ	0.0022971	10.1922	7.28894
Myb-like, SWIRM and MPN domains 1	MYSM1	2.25541e-06	154.098	7.28349
nischarin	NISCH	0.00114327	13.4475	7.27811
component of oligomeric golgi complex 4	COG4	1.9917e-06	151.464	7.27643
myeloid/lymphoid or mixed-lineage leukemia (trithorax homolog, Drosophila); tran	MLLT10	0.0001782	46.8573	7.26341
tetratricopeptide repeat domain 17	TTC17	2.99727e-05	65.7225	7.2625
TBC1 domain family, member 8 (with GRAM domain)	TBC1D8	3.373e-07	298.419	7.24693
ash1 (absent, small, or homeotic)-like (Drosophila)	ASH1L	0.000188467	29.4104	7.24256
dedicator of cytokinesis 7	DOCK7	0.00351419	12.4476	7.20647
MAX gene associated	MGA	1.50914e-05	73.2317	7.20378
TAF1 RNA polymerase II, TATA box binding protein (TBP)-associated factor, 250kDa	TAF1	0.000376996	23.4334	7.15995
lysine (K)-specific demethylase 3B	KDM3B	0.000110799	41.3598	7.15416
PRP4 pre-mRNA processing factor 4 homolog B (yeast)	PRPF4B	1.19254e-07	404.788	7.14183
ADAM metallopeptidase with thrombospondin type 1 motif, 6	ADAMTS6	8.27588e-07	194.171	7.1395
chromosome 12 open reading frame 30	C12orf30	4.2083e-07	272.959	7.1077
hect domain and RLD 2	HERC2	0.000220524	29.1348	7.10662
pumilio homolog 1 (Drosophila)	PUM1	0.00215247	12.8247	7.07853
tetratricopeptide repeat domain 17	TTC17	2.1998e-06	138.177	7.05742
integrator complex subunit 8	INTS8	4.27806e-05	84.6005	7.04722
transportin 2	TNPO2	0.0026586	11.5279	7.03734
nucleoporin 205kDa	NUP205	0.00151422	18.3086	7.03097
jumonji domain containing 1C	JMJD1C	4.916e-05	41.9499	7.02551
splicing factor 3b, subunit 1, 155kDa	SF3B1	7.86082e-05	50.5785	7.01087
acetyl-Coenzyme A carboxylase beta	ACACB	1.38077e-06	301.296	6.98492
paired immunoglobin-like type 2 receptor beta	PILRB	3.05907e-06	134.084	6.98443
kinesin family member 14	KIF14	9.75801e-06	99.9969	6.97039
HLA-B associated transcript 2-like	BAT2L	1.03061e-05	75.4685	6.93217
AT hook containing transcription factor 1	AHCTF1	2.79563e-06	133.427	6.88681
RNA binding motif protein 6	RBM6	6.56453e-06	141.056	6.86587
zinc finger protein 451	ZNF451	6.46737e-05	60.023	6.86321
choline kinase beta /// carnitine palmitoyltransferase 1B (muscle)	CHKB /// CPT1B	1.35021e-05	81.8806	6.8434
lysine (K)-specific demethylase 3A	KDM3A	0.00037665	24.1394	6.83566
zinc finger protein 335	ZNF335	1.77532e-05	71.417	6.82359
RANBP2-like and GRIP domain containing 4 /// RANBP2-like and GRIP domain contain	RGPD4 /// RGPD5 /// RGPD6 /// RGPD8	0.000122615	28.4652	6.80265
host cell factor C1 (VP16-accessory protein)	HCFC1	0.000161019	37.4975	6.79946
fucokinase	FUK	1.64876e-06	169.628	6.77176
zinc finger, DHHC-type containing 11	ZDHHC11	0.000107998	43.2289	6.72994
phosphoinositide kinase, FYVE finger containing	PIKFYVE	0.000180879	24.6426	6.68197
succinate dehydrogenase complex, subunit A, flavoprotein pseudogene 2	SDHALP2	4.02161e-07	255.877	6.67615
PAX interacting (with transcription-activation domain) protein 1	PAXIP1	7.68637e-05	62.8307	6.65004
RNA binding motif protein 33	RBM33	1.25886e-07	388.732	6.64387
CUG triplet repeat, RNA binding protein 1	CUGBP1	3.33839e-05	58.6805	6.63945
tripeptidyl peptidase II	TPP2	8.96609e-07	208.635	6.62443
zinc finger, MYND-type containing 8	ZMYND8	0.000175107	39.0894	6.62442
clathrin, heavy chain-like 1	CLTCL1	2.65128e-05	67.3935	6.62208
anillin, actin binding protein	ANLN	1.75594e-06	302.034	6.59246
hypothetical protein LOC100133781	LOC100133781	0.000375319	60.8968	6.58575
fibronectin type III domain containing 3A	FNDC3A	8.76983e-06	85.9623	6.55111
3-hydroxy-3-methylglutaryl-Coenzyme A reductase	HMGCR	1.75173e-06	171.2	6.55022
histone deacetylase 4	HDAC4	3.09207e-06	132.305	6.52931
inhibitor of kappa light polypeptide gene enhancer in B-cells, kinase complex-as	IKBKAP	9.94161e-05	42.978	6.52763
WD repeat domain 44	WDR44	1.79744e-05	88.5021	6.52741
WD repeat domain 59	WDR59	0.000203029	43.5639	6.52738
serum/glucocorticoid regulated kinase 1	SGK1	0.00346596	17.3079	6.50758
macrophage stimulating 1 receptor (c-met-related tyrosine kinase)	MST1R	1.99348e-06	160.322	6.47159
rotatin	RTTN	1.20043e-05	80.2562	6.45689
translocated promoter region (to activated MET oncogene)	TPR	5.21291e-05	73.5526	6.4517
polo-like kinase 2 (Drosophila)	PLK2	5.30519e-05	61.9007	6.43913
ubiquitin specific peptidase 36	USP36	4.19444e-06	220.261	6.3908
ubiquitin protein ligase E3 component n-recognin 4	UBR4	0.000711968	16.1253	6.38839
chromodomain helicase DNA binding protein 1	CHD1	7.71663e-06	99.2596	6.36285
DENN/MADD domain containing 4B	DENND4B	9.52999e-05	47.4756	6.31696
inositol 1,4,5-triphosphate receptor, type 1	ITPR1	5.85558e-05	55.5191	6.31573
unc-84 homolog A (C. elegans)	UNC84A	7.29095e-05	38.1841	6.30079
chromosome 12 open reading frame 30	C12orf30	5.06194e-06	139.694	6.2972
GCN1 general control of amino-acid synthesis 1-like 1 (yeast)	GCN1L1	0.000716346	24.7118	6.29084
structural maintenance of chromosomes flexible hinge domain containing 1	SMCHD1	9.06482e-06	94.5318	6.28981
nucleoporin 160kDa	NUP160	0.000912635	20.2293	6.28927
zinc finger, MYND-type containing 8	ZMYND8	9.34761e-06	98.3857	6.2802
tetratricopeptide repeat, ankyrin repeat and coiled-coil containing 1	TANC1	0.00159009	17.5608	6.26352
phosphorylase kinase, alpha 2 (liver)	PHKA2	7.16396e-05	50.6395	6.25575
ATP-binding cassette, sub-family C (CFTR/MRP), member 2	ABCC2	2.95114e-06	135.811	6.19573
transferrin receptor (p90, CD71)	TFRC	0.00112271	53.13	6.19166
ATP-binding cassette, sub-family C (CFTR/MRP), member 1	ABCC1	8.54681e-05	32.3939	6.18973
cyclin L1	CCNL1	0.000124121	42.1941	6.18531
laminin, alpha 3	LAMA3	1.72525e-06	155.356	6.1832
exportin 4	XPO4	4.05391e-06	116.294	6.17048
sema domain, transmembrane domain (TM), and cytoplasmic domain, (semaphorin) 6D	SEMA6D	1.08704e-06	319.482	6.16549
myosin VC	MYO5C	1.06217e-06	374.916	6.12541
multiple PDZ domain protein	MPDZ	0.000515903	17.9125	6.11784
TAF4 RNA polymerase II, TATA box binding protein (TBP)-associated factor, 135kDa	TAF4	7.78397e-06	96.5667	6.10415
Dedicator of cytokinesis 5	DOCK5	5.05609e-05	57.9606	6.09166
baculoviral IAP repeat-containing 6	BIRC6	0.00027956	23.9791	6.07417
zinc finger CCCH-type, antiviral 1	ZC3HAV1	0.000265346	35.7775	6.07255
NLR family, apoptosis inhibitory protein	NAIP	9.67339e-06	95.5066	6.06616
eukaryotic translation initiation factor 4 gamma, 3	EIF4G3	0.00200835	10.3898	6.04914
hect domain and RLD 4	HERC4	8.47387e-06	92.9691	6.04811
zinc finger protein 692	ZNF692	6.00116e-05	63.3276	6.04683
centrosome and spindle pole associated protein 1	CSPP1	7.79158e-08	456.596	6.04319
membrane-associated ring finger (C3HC4) 6	2009-03-06	8.70914e-06	106.121	6.0178
eukaryotic translation initiation factor 4A, isoform 2	EIF4A2	8.44814e-06	91.106	6.00563
poly(A) binding protein, cytoplasmic 4 (inducible form)	PABPC4	6.58394e-06	120.994	6.00225
RAB3 GTPase activating protein subunit 2 (non-catalytic)	RAB3GAP2	0.000977747	14.6045	5.99755
structural maintenance of chromosomes flexible hinge domain containing 1	SMCHD1	5.82989e-08	468.523	5.99582
DIP2 disco-interacting protein 2 homolog A (Drosophila)	DIP2A	3.87098e-06	122.247	5.99068
Rap guanine nucleotide exchange factor (GEF) 6	RAPGEF6	1.37921e-05	74.907	5.97361
fibronectin type III domain containing 3B	FNDC3B	0.000686765	17.8086	5.96864
ubiquitin protein ligase E3 component n-recognin 2	UBR2	0.00267388	9.61706	5.96681
HEAT repeat containing 5A	HEATR5A	0.00400186	9.60055	5.96444
U2-associated SR140 protein	SR140	6.47375e-07	216.297	5.95907
poly (ADP-ribose) polymerase family, member 6	PARP6	2.50389e-05	67.7994	5.95709
poly (ADP-ribose) polymerase family, member 6	PARP6	0.000191303	27.873	5.93011
family with sequence similarity 38, member B	FAM38B	5.93726e-07	564.595	5.92784
ash1 (absent, small, or homeotic)-like (Drosophila)	ASH1L	1.33605e-05	72.5901	5.92573
mediator complex subunit 23	MED23	0.000927394	15.1899	5.9242
proteasome (prosome, macropain) activator subunit 4	PSME4	0.00296243	10.6442	5.92201
RAB GTPase activating protein 1	RABGAP1	2.46759e-05	48.7963	5.92171
KIAA0368	KIAA0368	9.20976e-05	41.8752	5.92134
NMDA receptor regulated 1-like	NARG1L	5.5156e-05	50.6023	5.91885
Fanconi anemia, complementation group A	FANCA	1.16163e-06	189.882	5.91743
NLR family, CARD domain containing 5	NLRC5	6.46672e-06	98.7619	5.9136
phosphatidylinositol 4-kinase, catalytic, alpha /// phosphatidylinositol 4-kinas	PI4KA /// PI4KAP1 /// PI4KAP2	0.00285238	9.71018	5.91002
TIA1 cytotoxic granule-associated RNA binding protein	TIA1	4.53344e-05	62.5395	5.89851
KIAA0907	KIAA0907	0.0034914	19.6944	5.89728
IQ motif containing GTPase activating protein 3	IQGAP3	4.27037e-05	55.8614	5.89386
zinc finger, DHHC-type containing 17	ZDHHC17	0.000505223	21.6908	5.87907
AFG3 ATPase family gene 3-like 1 (S. cerevisiae)	AFG3L1	3.87487e-06	119.104	5.86552
nucleoporin 153kDa	NUP153	0.000223187	55.6529	5.85439
splicing factor, arginine/serine-rich 11	SFRS11	0.00022179	57.6398	5.85059
structural maintenance of chromosomes 4	SMC4	0.000201102	146.365	5.84364
hypothetical protein KIAA1434	RP5-1022P6.2	3.19494e-06	178.708	5.83975
histocompatibility (minor) HA-1	HMHA1	1.62695e-06	165.73	5.82845
MAX gene associated	MGA	1.60655e-05	98.84	5.82796
chromosome 6 open reading frame 26 /// mutS homolog 5 (E. coli)	C6orf26 /// MSH5	5.9254e-09	1046.43	5.8258
formin-like 2	FMNL2	1.21551e-05	141.811	5.82463
ubiquitin associated protein 2	UBAP2	5.36596e-05	82.6834	5.81785
chromodomain helicase DNA binding protein 1	CHD1	9.42135e-06	96.7162	5.80946
acetyl-Coenzyme A carboxylase beta	ACACB	1.55001e-06	203.886	5.75301
chromosome 12 open reading frame 51	C12orf51	9.24619e-06	88.2179	5.74309
chromodomain helicase DNA binding protein 7	CHD7	1.10373e-05	89.9655	5.72532
leucyl-tRNA synthetase	LARS	0.000129248	64.0562	5.72436
CDC-like kinase 4	CLK4	5.58427e-05	51.6389	5.69348
FRY-like	FRYL	1.08246e-07	399.129	5.69327
senataxin	SETX	0.00270435	9.99344	5.69327
zinc finger CCCH-type containing 11A	ZC3H11A	0.000334835	25.8124	5.67631
DEAH (Asp-Glu-Ala-His) box polypeptide 9	DHX9	0.00087512	19.2726	5.67606
tripeptidyl peptidase II	TPP2	1.4225e-06	158.382	5.67577
nuclear RNA export factor 1	NXF1	0.000380261	29.2966	5.66872
AT hook containing transcription factor 1	AHCTF1	6.78111e-05	65.2847	5.65192
3-hydroxy-3-methylglutaryl-Coenzyme A reductase	HMGCR	1.85385e-06	169.866	5.63433
chromodomain helicase DNA binding protein 9	CHD9	0.00309448	11.4249	5.62314
transferrin receptor (p90, CD71)	TFRC	0.00122786	51.5476	5.60088
KIAA1012	KIAA1012	0.00160341	12.9964	5.59742
synaptojanin 1	SYNJ1	5.55427e-06	101.365	5.59474
ankyrin repeat domain 17	ANKRD17	0.00123173	13.9909	5.59439
tetratricopeptide repeat domain 37	TTC37	0.00111217	14.7008	5.59379
synovial sarcoma translocation gene on chromosome 18-like 1	SS18L1	6.77489e-05	56.3387	5.58777
KIAA1033	KIAA1033	0.000946081	14.5966	5.58072
nephronophthisis 3 (adolescent)	NPHP3	0.00213413	9.94415	5.55839
REV1 homolog (S. cerevisiae)	REV1	0.000377222	41.1358	5.55574
Bloom syndrome, RecQ helicase-like	BLM	2.28812e-05	85.7099	5.54768
RNA binding motif protein, X-linked	RBMX	0.000135773	101.809	5.54433
tripartite motif-containing 24	TRIM24	4.87182e-05	80.7716	5.53808
U2-associated SR140 protein	SR140	5.40692e-06	104.758	5.53563
trinucleotide repeat containing 6A	TNRC6A	5.69013e-05	40.7714	5.53076
phosphodiesterase 4D, cAMP-specific (phosphodiesterase E3 dunce homolog, Drosoph	PDE4D	0.000142574	61.6694	5.52238
SWI/SNF-related, matrix-associated actin-dependent regulator of chromatin, subfa	SMARCAD1	5.26673e-05	48.6127	5.51987
family with sequence similarity 48, member A	FAM48A	1.31711e-05	84.4461	5.51119
---	---	0.000280117	51.654	5.50673
---	---	0.00371922	16.8015	5.49481
GCN1 general control of amino-acid synthesis 1-like 1 (yeast)	GCN1L1	3.42206e-07	291.99	5.4933
polymerase (DNA directed), alpha 1, catalytic subunit	POLA1	8.47572e-06	121.341	5.49282
coiled-coil domain containing 45	CCDC45	1.96051e-07	345.515	5.47493
splicing factor proline/glutamine-rich (polypyrimidine tract binding protein ass	SFPQ	2.55877e-05	95.067	5.46013
jumonji domain containing 1C	JMJD1C	0.000425862	18.8292	5.45631
solute carrier family 11 (proton-coupled divalent metal ion transporters), membe	SLC11A2	9.61393e-06	245.797	5.45252
MON2 homolog (S. cerevisiae)	MON2	0.0021023	12.5012	5.42057
lysine (K)-specific demethylase 3B	KDM3B	0.000185003	32.1163	5.40423
zinc finger, SWIM-type containing 6	ZSWIM6	0.000266269	29.709	5.37755
scribbled homolog (Drosophila)	SCRIB	4.36169e-07	252.328	5.35553
ribosomal modification protein rimK-like family member B	RIMKLB	6.26173e-06	160.655	5.35383
splicing factor 3b, subunit 1, 155kDa	SF3B1	0.000376238	37.8926	5.32796
zinc finger protein 638	ZNF638	3.96335e-05	88.6934	5.3234
structural maintenance of chromosomes flexible hinge domain containing 1	SMCHD1	1.91924e-05	78.1753	5.31813
---	---	3.65606e-05	62.7234	5.29781
REV1 homolog (S. cerevisiae)	REV1	0.000926349	18.1322	5.29086
DIP2 disco-interacting protein 2 homolog B (Drosophila)	DIP2B	3.25303e-05	81.599	5.29027
SNF2 histone linker PHD RING helicase	SHPRH	6.06632e-06	98.6761	5.28848
chromodomain helicase DNA binding protein 9	CHD9	9.31615e-07	193.293	5.28284
---	---	4.88449e-05	49.6034	5.27815
ankyrin repeat and FYVE domain containing 1	ANKFY1	0.00321503	10.4846	5.26473
---	---	3.46384e-06	127.961	5.26367
neuroblastoma breakpoint family, member 10 /// neuroblastoma breakpoint family,	NBPF10 /// NBPF12 /// NBPF15 /// NBPF16 /// NBPF8 /// NBPF9 /// RP11-94I2.2	5.48269e-05	78.7456	5.26335
retinoblastoma binding protein 6	RBBP6	1.23202e-05	91.3122	5.25837
phosphodiesterase 10A	PDE10A	0.000610614	26.4372	5.25582
Rap guanine nucleotide exchange factor (GEF) 2	RAPGEF2	0.00179276	12.9409	5.24809
phosphoribosylformylglycinamidine synthase	PFAS	0.00018181	56.3565	5.24795
amylo-1, 6-glucosidase, 4-alpha-glucanotransferase	AGL	0.00224105	21.1859	5.22651
---	---	3.47107e-06	125.672	5.22575
TNF receptor-associated factor 5	TRAF5	0.000201973	27.7202	5.22573
nucleoporin 107kDa	NUP107	0.00397063	20.3464	5.21708
leucyl-tRNA synthetase	LARS	0.000264108	31.438	5.21668
chromosome 1 open reading frame 199	C1orf199	7.49599e-09	1004.16	5.21409
zinc finger, CCHC domain containing 8	ZCCHC8	2.965e-05	105.467	5.21266
E1A binding protein p400	EP400	0.000161927	30.8596	5.21046
U2-associated SR140 protein	SR140	0.00354817	32.3439	5.20499
phosphoinositide-3-kinase, regulatory subunit 4	PIK3R4	0.000977775	22.8782	5.18973
echinoderm microtubule associated protein like 6	EML6	2.28026e-07	311.991	5.18656
phosphodiesterase 7A	PDE7A	0.000220696	36.5891	5.18617
nuclear transcription factor, X-box binding 1	NFX1	1.07793e-07	401.866	5.18194
B double prime 1, subunit of RNA polymerase III transcription initiation factor	BDP1	0.000168534	32.2264	5.16497
nucleoporin 214kDa	NUP214	4.61613e-06	117.857	5.16004
DNA replication helicase 2 homolog (yeast)	DNA2	5.46042e-05	49.0629	5.15962
ring finger and CCCH-type zinc finger domains 1	RC3H1	0.000642396	20.7588	5.1479
zinc finger protein 638	ZNF638	0.00400615	20.2738	5.13809
vacuolar protein sorting 8 homolog (S. cerevisiae)	VPS8	0.00184725	14.63	5.11936
nephronophthisis 3 (adolescent)	NPHP3	0.000373684	19.9438	5.11683
RNA binding motif protein 26	RBM26	4.30485e-06	116.005	5.1141
SET domain, bifurcated 1	SETDB1	2.60722e-06	132.459	5.114
family with sequence similarity 65, member A	FAM65A	4.96253e-07	255.394	5.1069
CTP synthase	CTPS	0.00174739	32.5944	5.10461
RNA binding motif, single stranded interacting protein 2	RBMS2	4.24218e-05	44.9979	5.09968
polymerase (DNA directed), delta 1, catalytic subunit 125kDa	POLD1	7.39932e-06	102.407	5.09869
cyclin-dependent kinase 10	CDK10	3.63172e-05	78.5041	5.0973
senataxin	SETX	0.00211495	10.9924	5.09349
KIAA0368	KIAA0368	0.000302508	32.2451	5.09244
InaD-like (Drosophila)	INADL	6.00817e-06	116.015	5.0921
neuron navigator 2	NAV2	7.10194e-06	134.378	5.08471
coiled-coil domain containing 93	CCDC93	5.46023e-05	43.0005	5.08286
neuroblastoma breakpoint family, member 10 /// neuroblastoma breakpoint family,	NBPF10 /// NBPF11 /// NBPF8 /// RP11-94I2.2	7.68652e-06	153.728	5.08208
PAN3 poly(A) specific ribonuclease subunit homolog (S. cerevisiae)	PAN3	0.00246692	8.86859	5.07441
splicing factor, arginine/serine-rich 16	SFRS16	5.71955e-06	106.123	5.07183
M-phase phosphoprotein 9	MPHOSPH9	3.75129e-06	151.554	5.06311
RNA binding motif protein 33	RBM33	6.56017e-05	49.6581	5.06214
oxysterol binding protein-like 3	OSBPL3	3.5096e-06	125.444	5.05602
TSR1, 20S rRNA accumulation, homolog (S. cerevisiae)	TSR1	4.96251e-06	139.448	5.05404
pogo transposable element with ZNF domain	POGZ	0.000756681	22.4614	5.05199
---	---	1.81972e-05	69.7414	5.04364
zinc finger, CCHC domain containing 11	ZCCHC11	2.38209e-05	71.3371	5.03715
PRP3 pre-mRNA processing factor 3 homolog (S. cerevisiae)	PRPF3	6.22068e-09	1179.61	5.02738
DEAH (Asp-Glu-Ala-His) box polypeptide 9	DHX9	0.00149757	19.5675	5.02184
HECT domain containing 2	HECTD2	1.02779e-06	205.805	5.02109
Ewing sarcoma breakpoint region 1	EWSR1	0.000681869	35.5722	5.0171
spastic paraplegia 7 (pure and complicated autosomal recessive)	SPG7	2.80032e-06	141.873	4.99551
sperm associated antigen 5	SPAG5	9.38746e-06	224.918	4.99354
TTK protein kinase	TTK	5.3664e-05	79.5947	4.99286
interleukin enhancer binding factor 3, 90kDa	ILF3	9.01096e-06	163.793	4.9819
lipin 1	LPIN1	4.25696e-06	116.47	4.97274
Neuroblastoma breakpoint family, member 1	NBPF1	6.21951e-06	152.038	4.95986
Nipped-B homolog (Drosophila)	NIPBL	0.000195423	76.2378	4.95553
non-SMC condensin II complex, subunit D3	NCAPD3	2.22387e-05	95.3551	4.95452
neuroblastoma breakpoint family, member 10 /// neuroblastoma breakpoint family,	NBPF10 /// NBPF12 /// NBPF15 /// NBPF16 /// NBPF8 /// NBPF9	1.00103e-05	148.109	4.95205
centromere protein J	CENPJ	7.22868e-08	467.092	4.94831
enhancer of zeste homolog 2 (Drosophila)	EZH2	8.09044e-05	108.881	4.94432
Fanconi anemia, complementation group I	FANCI	1.13569e-06	472.65	4.93951
calcium channel, voltage-dependent, beta 2 subunit	CACNB2	4.47071e-06	209.19	4.93238
topoisomerase (DNA) II binding protein 1	TOPBP1	0.000288655	81.5767	4.93078
anillin, actin binding protein	ANLN	2.27512e-07	315.001	4.92545
YEATS domain containing 2	YEATS2	2.73861e-05	47.3356	4.90405
CDC-like kinase 2	CLK2	1.87924e-05	86.291	4.89422
dpy-19-like 4 (C. elegans)	DPY19L4	3.28885e-05	51.6245	4.87759
protein kinase, DNA-activated, catalytic polypeptide	PRKDC	0.00220351	21.6527	4.87471
myeloid/lymphoid or mixed-lineage leukemia 3	MLL3	0.000409757	20.6343	4.85882
PR domain containing 15	PRDM15	0.000253014	27.6296	4.84002
aminoadipate-semialdehyde dehydrogenase	AASDH	0.000398142	26.9073	4.83691
caspase recruitment domain family, member 10	CARD10	4.60771e-05	76.5636	4.83435
Pentatricopeptide repeat domain 3	PTCD3	0.000199146	54.3795	4.83381
kinesin family member 23	KIF23	1.15244e-06	206.842	4.8324
tripartite motif-containing 33	TRIM33	1.4365e-06	257.316	4.83224
splicing factor, arginine/serine-rich 5	SFRS5	0.00124029	35.5146	4.82612
---	---	1.02935e-05	82.3077	4.82312
phosphodiesterase 8A	PDE8A	0.000838394	32.4723	4.82253
Ras association (RalGDS/AF-6) and pleckstrin homology domains 1	RAPH1	0.00226767	10.0978	4.80195
hect domain and RLD 4	HERC4	7.11915e-05	53.2428	4.80034
zinc finger CCCH-type containing 7A	ZC3H7A	0.00253782	13.3912	4.79997
chromosome 21 open reading frame 66	C21orf66	1.46589e-06	179.23	4.79775
inositol 1,4,5-triphosphate receptor, type 3	ITPR3	0.000974513	40.2758	4.78272
anaphase promoting complex subunit 1	ANAPC1	0.000317145	39.343	4.78086
DEAD (Asp-Glu-Ala-Asp) box polypeptide 60-like	DDX60L	0.000311063	22.4624	4.77647
PMS1 postmeiotic segregation increased 1 (S. cerevisiae)	PMS1	0.000335975	39.3481	4.77181
euchromatic histone-lysine N-methyltransferase 1	EHMT1	5.95303e-06	103.746	4.75897
SET domain containing 5	SETD5	0.00131422	15.7428	4.757
Eukaryotic translation initiation factor 2C, 4	EIF2C4	9.92959e-07	185.985	4.75672
ubiquitin specific peptidase 54	USP54	3.38346e-06	165.898	4.75389
thyroid adenoma associated	THADA	4.21036e-05	48.8261	4.74011
Ubiquitin specific peptidase 36	USP36	0.000310081	55.3268	4.73752
RAS p21 protein activator 2	RASA2	3.80919e-05	51.1999	4.73064
chromosome 4 open reading frame 8	C4orf8	3.30954e-05	55.0042	4.73001
programmed cell death 11	PDCD11	1.93736e-05	73.9007	4.72714
tubulin folding cofactor E	TBCE	5.15619e-05	62.2713	4.72578
nucleoporin 210kDa	NUP210	0.000103297	82.5542	4.72044
WAS protein family homolog 2 pseudogene /// WAS protein family homolog 3 pseudog	WASH2P /// WASH3P /// WASH5P	1.28397e-05	82.4472	4.71877
zinc finger CCCH-type containing 7A	ZC3H7A	0.00343494	11.3461	4.71782
KIAA0226	KIAA0226	1.01538e-07	396.316	4.70703
tripartite motif-containing 24	TRIM24	8.90887e-06	203.671	4.70345
DEAD (Asp-Glu-Ala-Asp) box polypeptide 58	DDX58	1.96547e-05	164.317	4.69773
ATPase, class VI, type 11A	ATP11A	0.00199666	21.4444	4.69763
DENN/MADD domain containing 4C	DENND4C	0.000153807	34.2324	4.69004
low density lipoprotein receptor-related protein 6	LRP6	0.000254697	26.4856	4.67883
glomulin, FKBP associated protein	GLMN	7.02298e-06	100.182	4.66805
CUG triplet repeat, RNA binding protein 1	CUGBP1	1.7218e-07	347.225	4.66531
---	---	7.42863e-06	95.0661	4.66526
ataxia telangiectasia mutated	ATM	1.0817e-06	175.103	4.66419
aquarius homolog (mouse)	AQR	0.000124967	39.3047	4.66178
tetratricopeptide repeat domain 37	TTC37	0.000180911	26.1939	4.66102
pericentrin	PCNT	0.000150806	43.3723	4.65659
HMG box domain containing 3	HMGXB3	0.000131605	38.2113	4.64993
polymerase (RNA) II (DNA directed) polypeptide B, 140kDa	POLR2B	0.00389661	12.1018	4.64974
splicing factor, arginine/serine-rich 12	SFRS12	0.000974633	21.2523	4.64543
topoisomerase (DNA) II alpha 170kDa	TOP2A	1.40543e-06	547.168	4.64064
ubiquitin specific peptidase 7 (herpes virus-associated)	USP7	6.30069e-06	100.018	4.61191
inhibitor of kappa light polypeptide gene enhancer in B-cells, kinase beta	IKBKB	0.000103185	39.0667	4.60713
eyes absent homolog 4 (Drosophila)	EYA4	9.47133e-06	142.277	4.60288
integrator complex subunit 2	INTS2	1.46038e-05	75.4885	4.59727
zinc finger protein 326	ZNF326	1.28017e-05	140.279	4.59543
ubiquitin associated protein 2	UBAP2	0.00177668	19.4763	4.59202
BAT2 domain containing 1	BAT2D1	0.000360934	42.3097	4.58992
centrosomal protein 192kDa	CEP192	5.63081e-06	103.537	4.58614
zinc finger protein 207	ZNF207	2.57739e-06	136.314	4.5795
splicing factor, arginine/serine-rich 15	SFRS15	0.000429796	25.8406	4.57342
poly(A) polymerase gamma	PAPOLG	7.54383e-06	102.764	4.56662
ubiquitin specific peptidase 34	USP34	5.40129e-05	41.2956	4.566
leucine-rich PPR-motif containing	LRPPRC	0.000771882	44.8567	4.56497
KRIT1, ankyrin repeat containing	KRIT1	4.20811e-05	55.2164	4.55593
nuclear transcription factor, X-box binding 1	NFX1	2.42546e-06	136.069	4.55547
zinc finger, MYM-type 2	ZMYM2	0.00011582	26.9912	4.54862
tumor protein p53 binding protein 1	TP53BP1	0.000199664	29.832	4.53269
discs, large homolog 5 (Drosophila)	DLG5	6.05216e-05	34.2224	4.52713
5-methyltetrahydrofolate-homocysteine methyltransferase	MTR	0.00315112	11.4522	4.52666
non-SMC condensin II complex, subunit G2	NCAPG2	2.60618e-05	208.009	4.50083
vacuolar protein sorting 13 homolog A (S. cerevisiae)	VPS13A	2.15748e-05	60.9431	4.49397
INO80 homolog (S. cerevisiae)	INO80	2.43861e-05	75.8285	4.49186
retinoblastoma binding protein 6	RBBP6	1.41195e-07	385.165	4.48845
kinesin family member 21A	KIF21A	1.14187e-05	87.9119	4.48768
ubiquitin specific peptidase 19	USP19	0.000228517	29.446	4.46404
family with sequence similarity 65, member A	FAM65A	0.00011295	47.5459	4.46261
nuclear factor related to kappaB binding protein	NFRKB	0.000297997	34.0181	4.46146
family with sequence similarity 38, member B	FAM38B	0.000414194	28.9878	4.46079
oral-facial-digital syndrome 1	OFD1	0.000281219	48.8983	4.45876
small nuclear ribonucleoprotein 200kDa (U5)	SNRNP200	0.000231813	29.7997	4.44193
squamous cell carcinoma antigen recognized by T cells 3	SART3	4.20971e-06	111.832	4.43281
splicing factor, arginine/serine-rich 14	SFRS14	6.10305e-07	252.137	4.41904
ciliary rootlet coiled-coil, rootletin-like 1	CROCCL1	3.37552e-07	271.132	4.41249
pleckstrin homology domain interacting protein	PHIP	1.72322e-05	183.243	4.4075
pantothenate kinase 4	PANK4	3.3597e-07	262.297	4.3981
myeloid/lymphoid or mixed-lineage leukemia (trithorax homolog, Drosophila); tran	MLLT4	1.94927e-06	149.968	4.39552
budding uninhibited by benzimidazoles 1 homolog (yeast)	BUB1	1.67902e-05	139.249	4.39522
SET domain containing 1B	SETD1B	2.50128e-05	60.7573	4.39326
leucine-rich PPR-motif containing	LRPPRC	0.0041848	32.5947	4.39134
serologically defined colon cancer antigen 1	SDCCAG1	0.0018135	14.562	4.38878
centrosomal protein 350kDa	CEP350	0.000528724	19.7109	4.38593
echinoderm microtubule associated protein like 2	EML2	2.07601e-05	163.478	4.38122
anaphase promoting complex subunit 4	ANAPC4	0.00377369	9.83165	4.38021
solute carrier family 38, member 1	SLC38A1	2.03437e-05	108.939	4.37977
TIA1 cytotoxic granule-associated RNA binding protein	TIA1	0.000193518	28.558	4.37835
dedicator of cytokinesis 9	DOCK9	0.00177275	11.8767	4.37727
AF4/FMR2 family, member 1	AFF1	0.000675578	28.6907	4.37094
5-oxoprolinase (ATP-hydrolysing)	OPLAH	8.7176e-06	92.1211	4.36937
rapamycin-insensitive companion of mTOR	RICTOR	4.36143e-05	51.7437	4.36677
AT rich interactive domain 4B (RBP1-like)	ARID4B	0.000118488	33.4226	4.3651
tetratricopeptide repeat domain 3	TTC3	3.32333e-05	41.8215	4.36413
family with sequence similarity 48, member A	FAM48A	2.57399e-06	191.3	4.3633
centromere protein C 1	CENPC1	1.22269e-05	78.7794	4.355
TATA box binding protein (TBP)-associated factor, RNA polymerase I, D, 41kDa	TAF1D	0.00170786	32.8675	4.33902
WAS protein family homolog 3 pseudogene	WASH3P	0.000123085	49.5761	4.33565
UDP-glucose ceramide glucosyltransferase-like 2	UGCGL2	0.00321741	9.31526	4.33199
centrosomal protein 164kDa	CEP164	0.000679603	18.524	4.32433
eukaryotic translation initiation factor 4E nuclear import factor 1	EIF4ENIF1	0.000119835	34.8085	4.32301
protein tyrosine phosphatase, receptor type, S	PTPRS	1.48672e-06	162.912	4.32155
MMS19 nucleotide excision repair homolog (S. cerevisiae)	MMS19	0.00118357	17.1965	4.32044
neuroblastoma breakpoint family, member 10 /// neuroblastoma breakpoint family,	NBPF10 /// NBPF11 /// NBPF12 /// NBPF14 /// NBPF15 /// NBPF16 /// NBPF8 /// RP11	0.000610239	54.7444	4.31832
KIAA0564	KIAA0564	0.00238678	20.7214	4.31409
LUC7-like (S. cerevisiae)	LUC7L	1.14719e-05	132.571	4.31401
Sfi1 homolog, spindle assembly associated (yeast)	SFI1	1.64358e-06	156.814	4.31006
vacuolar protein sorting 13 homolog B (yeast)	VPS13B	2.56205e-07	291.185	4.309
FK506 binding protein 12-rapamycin associated protein 1	FRAP1	2.63775e-05	58.6803	4.30871
RAB GTPase activating protein 1	RABGAP1	2.52904e-05	46.2327	4.30621
PDS5, regulator of cohesion maintenance, homolog B (S. cerevisiae)	PDS5B	3.2303e-06	127.367	4.30267
mediator complex subunit 17	MED17	0.000480966	36.4281	4.29865
protein tyrosine phosphatase, receptor type, M	PTPRM	0.000107295	33.2798	4.29737
chromosome 15 open reading frame 42	C15orf42	6.42377e-06	111.603	4.28586
Vpr (HIV-1) binding protein	VPRBP	4.50388e-05	61.895	4.28262
PTK2 protein tyrosine kinase 2	PTK2	0.000878476	17.5289	4.27363
family with sequence similarity 13, member A	FAM13A	3.35551e-06	122.524	4.26928
splicing factor 3b, subunit 3, 130kDa	SF3B3	0.000384781	40.8511	4.26756
cysteinyl-tRNA synthetase	CARS	2.54356e-05	55.0173	4.25444
nuclear VCP-like	NVL	1.90969e-05	205.568	4.24826
family with sequence similarity 21, member A /// family with sequence similarity	FAM21A /// FAM21B /// FAM21C /// FAM21D	0.00311394	12.2403	4.24824
DNA (cytosine-5-)-methyltransferase 3 beta	DNMT3B	6.23208e-06	122.581	4.24634
interleukin enhancer binding factor 3, 90kDa	ILF3	6.96867e-06	122.664	4.24239
leukemia inhibitory factor receptor alpha	LIFR	1.29027e-06	702.002	4.23892
Mov10, Moloney leukemia virus 10, homolog (mouse)	MOV10	0.00136448	19.3603	4.23319
transportin 2	TNPO2	4.23933e-05	44.9655	4.23244
leucine-rich repeats and immunoglobulin-like domains 2	LRIG2	5.85448e-05	45.5122	4.22787
splicing factor, arginine/serine-rich 5	SFRS5	0.00142263	29.0189	4.21414
CDC42 binding protein kinase alpha (DMPK-like)	CDC42BPA	0.000340433	20.5255	4.20958
DNA (cytosine-5-)-methyltransferase 1	DNMT1	7.40393e-05	111.296	4.19923
ankyrin repeat domain 32	ANKRD32	3.07378e-06	1072.63	4.1989
hect (homologous to the E6-AP (UBE3A) carboxyl terminus) domain and RCC1 (CHC1)-	HERC1	0.000101402	38.1842	4.19561
microtubule associated monoxygenase, calponin and LIM domain containing 3	MICAL3	3.37987e-05	56.4263	4.19524
GTPase activating Rap/RanGAP domain-like 1	GARNL1	4.74927e-07	238.382	4.19211
trinucleotide repeat containing 6A	TNRC6A	9.8208e-05	32.4373	4.18111
exportin 5	XPO5	4.71681e-06	108.052	4.17909
bromodomain adjacent to zinc finger domain, 1A	BAZ1A	1.56075e-06	160.689	4.17465
amylase, alpha 1A (salivary) /// amylase, alpha 1B (salivary) /// amylase, alpha	AMY1A /// AMY1B /// AMY1C /// AMY2A /// AMY2B	5.84704e-05	46.1677	4.17238
family with sequence similarity 21, member A /// family with sequence similarity	FAM21A /// FAM21B /// FAM21C /// FAM21D	0.000967794	20.8819	4.16913
KIAA1033	KIAA1033	0.000620191	17.4035	4.15887
aminoadipate-semialdehyde dehydrogenase	AASDH	2.76279e-05	62.2412	4.1328
ADP-ribosylation factor guanine nucleotide-exchange factor 2 (brefeldin A-inhibi	ARFGEF2	0.000248547	29.0699	4.12937
tensin 3	TNS3	0.00330842	16.7791	4.12782
nuclear autoantigenic sperm protein (histone-binding)	NASP	0.00181593	53.6084	4.12675
zinc finger family member 767	ZNF767	1.62181e-05	78.8461	4.12162
gon-4-like (C. elegans)	GON4L	6.31453e-05	43.8965	4.1174
ankyrin repeat domain 28	ANKRD28	0.00402341	26.4884	4.11708
Rho-associated, coiled-coil containing protein kinase 2	ROCK2	0.00142476	16.8838	4.11573
FRY-like	FRYL	0.000127051	31.3757	4.11472
CXXC finger 1 (PHD domain)	CXXC1	0.000191292	36.3968	4.11116
muskelin 1, intracellular mediator containing kelch motifs	MKLN1	0.00175509	13.1708	4.10803
SWI/SNF related, matrix associated, actin dependent regulator of chromatin, subf	SMARCA5	0.000199809	30.4823	4.10455
natural killer-tumor recognition sequence	NKTR	9.65331e-06	87.6334	4.10387
FCH domain only 2	FCHO2	0.000750565	22.5299	4.09932
serine/threonine kinase 36, fused homolog (Drosophila)	STK36	1.0129e-06	188.902	4.09793
glucosidase, beta (bile acid) 2	GBA2	4.32201e-06	115.728	4.09519
WD repeat domain 67	WDR67	2.74613e-06	154.274	4.09198
WD repeat domain 26	WDR26	5.35193e-05	37.1364	4.07639
insulin-like growth factor 1 receptor	IGF1R	0.00164108	11.5613	4.07635
asparagine-linked glycosylation 6, alpha-1,3-glucosyltransferase homolog (S. cer	ALG6	5.02091e-06	407.088	4.07594
enolase 3 (beta, muscle)	ENO3	3.45034e-05	155.559	4.07215
N-acetyltransferase 10 (GCN5-related)	NAT10	0.000226009	43.9641	4.07012
ring finger protein 160	RNF160	0.000145414	29.4691	4.06776
single stranded DNA binding protein 4	SSBP4	8.15727e-05	77.0897	4.06591
Niemann-Pick disease, type C1	NPC1	0.000794476	20.9155	4.06385
KIAA0892	KIAA0892	5.89281e-05	47.9112	4.06355
tetratricopeptide repeat domain 3	TTC3	4.48231e-05	39.0587	4.06285
PHD finger protein 20	PHF20	0.000415785	28.411	4.05915
myeloid/lymphoid or mixed-lineage leukemia 3	MLL3	7.32647e-06	91.8404	4.05367
ras homolog gene family, member T2	RHOT2	0.000199941	34.4148	4.05202
family with sequence similarity 21, member C /// family with sequence similarity	FAM21C /// FAM21D	0.00110244	29.8036	4.04681
DEAD (Asp-Glu-Ala-Asp) box polypeptide 3, X-linked	DDX3X	8.54516e-05	38.2586	4.04601
lysine (K)-specific demethylase 4C	KDM4C	0.000237421	25.2881	4.04414
ankyrin repeat domain 27 (VPS9 domain)	ANKRD27	0.000390294	24.3646	4.04267
ATG2 autophagy related 2 homolog A (S. cerevisiae)	ATG2A	0.00169551	12.0463	4.03686
NOP56 ribonucleoprotein homolog (yeast)	NOP56	1.97177e-05	209.685	4.03285
transportin 1	TNPO1	0.00167964	11.1887	4.0209
fatty acid synthase	FASN	0.000140006	42.154	4.01759
TRM1 tRNA methyltransferase 1 homolog (S. cerevisiae)	TRMT1	0.000207585	46.9909	4.01343
golgi associated, gamma adaptin ear containing, ARF binding protein 3	GGA3	0.00123699	13.7206	4.00765
PRP39 pre-mRNA processing factor 39 homolog (S. cerevisiae)	PRPF39	3.08031e-05	56.4964	4.00221
calpain 7	CAPN7	0.0014415	18.299	4.00115
tripartite motif-containing 33	TRIM33	3.50607e-07	271.491	3.97534
WD repeat domain 36	WDR36	0.00182134	13.0288	3.97364
ubiquitin specific peptidase 42	USP42	4.22304e-05	47.7804	3.97322
Notch homolog 2 (Drosophila)	NOTCH2	0.00109766	18.0438	3.97136
ankyrin repeat domain 28	ANKRD28	0.000261353	62.0065	3.97123
---	---	0.000418505	22.8909	3.96867
solute carrier family 22, member 15	SLC22A15	0.000849918	15.8483	3.96777
similar to single stranded DNA binding protein 4 /// single stranded DNA binding	LOC646044 /// SSBP4	0.000125325	71.427	3.96383
LON peptidase N-terminal domain and ring finger 3	LONRF3	7.65916e-05	97.6472	3.96269
heterochromatin protein 1, binding protein 3	HP1BP3	0.000315954	31.6035	3.96083
polymerase (DNA directed), epsilon	POLE	1.6799e-05	82.4018	3.94468
poly (ADP-ribose) polymerase family, member 4	PARP4	0.000107353	44.2354	3.94344
CTF18, chromosome transmission fidelity factor 18 homolog (S. cerevisiae)	CHTF18	2.96069e-06	146.653	3.94256
---	---	0.000555712	20.2832	3.94056
tet oncogene family member 3	TET3	4.57949e-05	56.702	3.93974
protein disulfide isomerase family A, member 5	PDIA5	0.000772337	16.3394	3.92743
serologically defined colon cancer antigen 1	SDCCAG1	0.00364735	10.0277	3.92521
microtubule associated serine/threonine kinase 2	MAST2	5.23754e-05	49.9381	3.92309
RAN binding protein 2	RANBP2	0.00384644	16.5273	3.9181
KIAA1731	KIAA1731	8.65904e-07	250.573	3.90741
Nipped-B homolog (Drosophila)	NIPBL	0.0029709	25.7133	3.90717
tetratricopeptide repeat domain 3	TTC3	1.87867e-05	55.0812	3.90199
zinc finger, CCHC domain containing 6	ZCCHC6	0.000236184	24.2746	3.8938
chromosome 10 open reading frame 18	C10orf18	0.00417975	18.3095	3.89351
WD repeat and SOCS box-containing 1	WSB1	0.00235244	8.51539	3.89063
TIA1 cytotoxic granule-associated RNA binding protein	TIA1	3.55956e-06	136.87	3.88799
nuclear receptor subfamily 2, group C, member 1	NR2C1	0.000119584	41.8355	3.88494
trinucleotide repeat containing 6A	TNRC6A	1.19126e-05	81.2568	3.88493
RAB3 GTPase activating protein subunit 2 (non-catalytic)	RAB3GAP2	1.06536e-05	99.5692	3.88422
serrate RNA effector molecule homolog (Arabidopsis)	SRRT	0.000524813	41.633	3.88375
ubiquitin protein ligase E3 component n-recognin 2	UBR2	3.1907e-07	264.825	3.8767
KIAA1468	KIAA1468	1.62573e-05	69.779	3.87347
tetratricopeptide repeat domain 17	TTC17	9.89287e-05	39.9774	3.87294
ankyrin repeat domain 20 family, member A1 /// ankyrin repeat domain 20 family,	ANKRD20A1 /// ANKRD20A2 /// ANKRD20A3 /// ANKRD20A4 /// C21orf81 /// LOC10013273	1.18796e-05	85.2916	3.87284
REV1 homolog (S. cerevisiae)	REV1	4.5569e-07	242.813	3.87139
solute carrier family 11 (proton-coupled divalent metal ion transporters), membe	SLC11A2	0.000162286	115.855	3.86652
M-phase phosphoprotein 9	MPHOSPH9	0.0001414	38.733	3.86383
epithelial splicing regulatory protein 2	ESRP2	4.10263e-05	143.091	3.86354
budding uninhibited by benzimidazoles 1 homolog beta (yeast)	BUB1B	9.22857e-06	276.178	3.85514
protein phosphatase 4, regulatory subunit 1	PPP4R1	4.81182e-05	44.2394	3.8495
pecanex homolog (Drosophila)	PCNX	0.000138783	35.3937	3.84702
transformer 2 beta homolog (Drosophila)	TRA2B	6.04635e-07	451.451	3.83926
UTP6, small subunit (SSU) processome component, homolog (yeast)	UTP6	0.000206245	41.8008	3.83788
cullin 9	CUL9	0.000244039	26.8109	3.83574
DNA cross-link repair 1C (PSO2 homolog, S. cerevisiae)	DCLRE1C	4.01331e-05	74.7695	3.82301
RAP1 interacting factor homolog (yeast)	RIF1	0.00214079	14.4017	3.81334
general transcription factor IIIC, polypeptide 1, alpha 220kDa	GTF3C1	0.000198211	28.1006	3.80994
mediator of DNA damage checkpoint 1	MDC1	3.92918e-05	72.1118	3.80971
myeloid/lymphoid or mixed-lineage leukemia (trithorax homolog, Drosophila); tran	MLLT10	0.000171429	35.7683	3.80766
polymerase (DNA directed), epsilon 2 (p59 subunit)	POLE2	0.00018554	64.7354	3.80651
WEE1 homolog (S. pombe)	WEE1	0.000470471	38.6743	3.79456
interleukin enhancer binding factor 3, 90kDa	ILF3	4.12343e-06	233.704	3.78989
EF-hand calcium binding domain 7	EFCAB7	3.90473e-07	307.755	3.78788
zinc finger CCCH-type containing 11A	ZC3H11A	0.000487919	19.8474	3.77819
HMG box domain containing 3	HMGXB3	0.000170237	33.6757	3.77431
TATA box binding protein (TBP)-associated factor, RNA polymerase I, D, 41kDa	TAF1D	7.09612e-05	92.2369	3.77242
nuclear receptor coactivator 3	NCOA3	0.00059223	21.6546	3.77156
nucleoporin 210kDa	NUP210	0.000157897	67.7017	3.7689
F-box protein 11	FBXO11	0.00103972	14.7975	3.76769
AT rich interactive domain 1A (SWI-like)	ARID1A	0.000699701	18.6094	3.76711
eyes absent homolog 4 (Drosophila)	EYA4	7.18789e-07	221.046	3.75617
topoisomerase (DNA) II alpha 170kDa	TOP2A	3.5854e-06	934.105	3.75529
splicing factor, arginine/serine-rich 8 (suppressor-of-white-apricot homolog, Dr	SFRS8	1.73493e-06	153.191	3.75214
chromosome 14 open reading frame 106	C14orf106	1.90846e-05	90.6994	3.75107
Rac GTPase activating protein 1	RACGAP1	5.69606e-05	242.859	3.75041
ubiquitin specific peptidase 24	USP24	1.80372e-07	316.865	3.74996
phosphoribosylglycinamide formyltransferase, phosphoribosylglycinamide synthetas	GART	0.00095422	46.4999	3.74686
patched homolog 1 (Drosophila)	PTCH1	8.68836e-06	98.4161	3.74501
SCY1-like 3 (S. cerevisiae)	SCYL3	2.21687e-07	306.319	3.74466
enhancer of zeste homolog 1 (Drosophila)	EZH1	0.000413339	21.9549	3.7409
zinc finger, FYVE domain containing 16	ZFYVE16	0.000458862	18.5281	3.7407
kinesin family member 2C	KIF2C	0.000924329	38.6922	3.7377
HIR histone cell cycle regulation defective homolog A (S. cerevisiae)	HIRA	0.000977772	23.5424	3.73535
valyl-tRNA synthetase	VARS	4.22668e-05	69.612	3.73358
carboxylesterase 3	CES3	1.03526e-06	548.478	3.72943
cadherin, EGF LAG seven-pass G-type receptor 2 (flamingo homolog, Drosophila)	CELSR2	3.7407e-05	66.1731	3.72845
bromodomain containing 1	BRD1	0.00279281	9.84351	3.72744
cysteine sulfinic acid decarboxylase	CSAD	0.000243595	28.154	3.72652
collagen, type IV, alpha 5	COL4A5	1.63487e-05	93.7017	3.71811
bromodomain containing 2	BRD2	0.000666967	30.7176	3.71714
interleukin enhancer binding factor 3, 90kDa	ILF3	0.000979594	51.2462	3.71681
CHK2 checkpoint homolog (S. pombe)	CHEK2	0.000374825	43.4352	3.71259
tight junction protein 2 (zona occludens 2)	TJP2	5.03605e-05	65.261	3.71125
neuroblastoma breakpoint family, member 10 /// neuroblastoma breakpoint family,	NBPF10 /// NBPF11	5.58892e-06	109.236	3.70935
ArfGAP with coiled-coil, ankyrin repeat and PH domains 2	ACAP2	0.00210241	12.4714	3.70686
SET domain containing 5	SETD5	8.82481e-06	85.9227	3.70254
mannosidase, alpha, class 2A, member 2	MAN2A2	2.85919e-06	207.289	3.69894
tuberous sclerosis 1	TSC1	0.000640851	18.763	3.69792
nuclear transcription factor, X-box binding 1	NFX1	0.000915454	27.9799	3.69251
triple functional domain (PTPRF interacting)	TRIO	0.000506822	20.1613	3.68783
Eukaryotic translation initiation factor 2C, 2	EIF2C2	1.37975e-05	102.826	3.68312
chromosome 1 open reading frame 112	C1orf112	0.00016642	39.1213	3.68201
CTP synthase II	CTPS2	0.000100383	57.7538	3.68049
ArfGAP with GTPase domain, ankyrin repeat and PH domain 1	AGAP1	7.61872e-05	48.3148	3.67846
Mdm4 p53 binding protein homolog (mouse)	MDM4	0.00178747	21.8609	3.67821
coiled-coil domain containing 132	CCDC132	2.85442e-05	66.1813	3.67625
MORC family CW-type zinc finger 2	MORC2	0.00142944	27.1088	3.67121
tetratricopeptide repeat domain 17	TTC17	2.41713e-08	668.014	3.67005
protein kinase N2	PKN2	0.000863929	44.0119	3.66974
PH domain and leucine rich repeat protein phosphatase-like	PHLPPL	7.44061e-06	91.6103	3.66828
coiled-coil domain containing 18	CCDC18	3.93113e-06	121.229	3.66207
Notch homolog 2 (Drosophila)	NOTCH2	0.000596595	23.4395	3.6613
splicing factor, arginine/serine-rich 11	SFRS11	6.58654e-06	131.382	3.65794
triple functional domain (PTPRF interacting)	TRIO	0.000139294	33.2249	3.65663
ras homolog gene family, member T2	RHOT2	0.00057106	24.0691	3.65619
TRM1 tRNA methyltransferase 1 homolog (S. cerevisiae)	TRMT1	6.15104e-05	94.0553	3.6525
heterogeneous nuclear ribonucleoprotein H1 (H)	HNRNPH1	6.18758e-05	91.9112	3.6519
nucleoporin 93kDa	NUP93	0.00122783	40.0257	3.65177
CCR4-NOT transcription complex, subunit 1	CNOT1	0.000852495	58.5631	3.64621
NIMA (never in mitosis gene a)-related kinase 4	NEK4	0.00133744	24.8649	3.64408
sorting nexin 5	SNX5	0.00200469	10.0363	3.6434
peroxisome proliferator-activated receptor gamma, coactivator-related 1	PPRC1	0.000137997	45.9145	3.64255
NOP2 nucleolar protein homolog (yeast)	NOP2	0.00107555	39.1623	3.64198
bromodomain PHD finger transcription factor	BPTF	0.00172651	12.0128	3.64054
zinc finger, ZZ-type with EF-hand domain 1	ZZEF1	2.9118e-05	62.0716	3.63542
ataxia telangiectasia mutated	ATM	8.68512e-06	85.3739	3.63092
Far upstream element (FUSE) binding protein 1	FUBP1	4.85249e-05	52.4525	3.62915
tetratricopeptide repeat domain 3	TTC3	0.000317424	18.227	3.6291
transient receptor potential cation channel, subfamily M, member 7	TRPM7	2.1478e-05	69.3811	3.62727
programmed cell death 11	PDCD11	1.25482e-05	82.7966	3.62686
intersectin 1 (SH3 domain protein)	ITSN1	0.00270773	22.1316	3.62423
leucyl-tRNA synthetase 2, mitochondrial	LARS2	3.26604e-07	352.297	3.61944
interleukin enhancer binding factor 3, 90kDa	ILF3	0.000555344	58.5486	3.61891
kinesin family member 2C	KIF2C	2.33044e-06	753.845	3.6187
WD repeat and SOCS box-containing 1	WSB1	0.000278119	29.2448	3.61748
ATP-binding cassette, sub-family A (ABC1), member 7	ABCA7	1.40744e-05	151.689	3.61669
UHRF1 binding protein 1	UHRF1BP1	0.00238238	44.3228	3.61562
---	---	1.24357e-05	86.2699	3.60824
uridine-cytidine kinase 1-like 1	UCKL1	0.00196245	17.363	3.60092
tudor domain containing 9	TDRD9	0.000269402	60.5404	3.60045
KIAA1549	KIAA1549	9.94528e-05	50.9675	3.59758
transmembrane and tetratricopeptide repeat containing 4	TMTC4	0.000498408	24.4363	3.59131
sorting nexin 13	SNX13	0.00420809	6.71628	3.58942
KLRAQ motif containing 1	KLRAQ1	8.16843e-06	82.1583	3.58876
serologically defined colon cancer antigen 1	SDCCAG1	9.94782e-05	39.3904	3.58693
congenital dyserythropoietic anemia, type I	CDAN1	6.80804e-06	101.986	3.58416
enhancer of zeste homolog 1 (Drosophila)	EZH1	0.000400439	24.9552	3.58366
SET domain containing 2	SETD2	9.28885e-05	46.0255	3.58203
pyruvate dehydrogenase phosphatase regulatory subunit	PDPR	0.00155565	13.4251	3.58152
sterol regulatory element binding transcription factor 1	SREBF1	0.000598412	39.4849	3.57839
bromodomain adjacent to zinc finger domain, 1A	BAZ1A	2.24198e-06	155.075	3.56514
enhancer of polycomb homolog 1 (Drosophila)	EPC1	0.000229011	23.9477	3.56238
Janus kinase 1	JAK1	0.000262118	30.4069	3.56085
caprin family member 2	CAPRIN2	3.99075e-08	504.275	3.55641
formin-like 2	FMNL2	6.4825e-05	44.9996	3.55502
DENN/MADD domain containing 5A	DENND5A	0.00203228	11.3981	3.54946
chromosome 1 open reading frame 27	C1orf27	0.000191816	39.9956	3.54699
chromosome 14 open reading frame 106	C14orf106	0.00074388	19.2468	3.54639
serine/threonine kinase 36, fused homolog (Drosophila)	STK36	1.17678e-07	405.814	3.54147
tetratricopeptide repeat domain 13	TTC13	3.07424e-05	62.381	3.5412
G kinase anchoring protein 1	GKAP1	0.000142243	51.8048	3.53688
stromal antigen 1	STAG1	4.11951e-05	63.3117	3.53539
hook homolog 1 (Drosophila)	HOOK1	7.70482e-09	954.875	3.53226
DIS3 mitotic control homolog (S. cerevisiae)	DIS3	0.000383097	22.5611	3.53101
myosin XIX	MYO19	0.000244825	126.035	3.53077
DnaJ (Hsp40) homolog, subfamily C, member 13	DNAJC13	0.00193796	11.8956	3.52868
UTP20, small subunit (SSU) processome component, homolog (yeast)	UTP20	2.47252e-05	66.4775	3.5285
nephronophthisis 4	NPHP4	7.7238e-08	461.047	3.51995
sorting nexin 14	SNX14	0.00218823	10.2032	3.51995
DEAD (Asp-Glu-Ala-Asp) box polypeptide 17	DDX17	3.17585e-05	60.6858	3.51874
ubinuclein 2	UBN2	1.69343e-05	87.1555	3.51845
hypothetical protein KIAA1434	RP5-1022P6.2	2.60405e-05	68.2994	3.51677
G protein-coupled receptor 133	GPR133	0.00168608	10.9189	3.51592
FtsJ methyltransferase domain containing 2	FTSJD2	0.00349174	9.17377	3.51308
---	---	0.00114377	21.9801	3.5106
RNA polymerase II associated protein 2	RPAP2	2.9289e-05	59.2148	3.50535
plakophilin 4	PKP4	0.0020863	9.23178	3.50433
collagen, type XXVII, alpha 1	COL27A1	1.61774e-05	71.3924	3.50376
coiled-coil and C2 domain containing 1B	CC2D1B	1.14513e-05	81.3249	3.4973
laminin, beta 1	LAMB1	0.00105195	14.122	3.49553
mitochondrial translation optimization 1 homolog (S. cerevisiae)	MTO1	0.000595424	50.2708	3.49445
inversin	INVS	0.000261994	37.3321	3.49406
dynamin binding protein	DNMBP	0.000191629	29.24	3.49115
centrosome and spindle pole associated protein 1	CSPP1	0.00180572	19.6108	3.48889
two pore segment channel 1	TPCN1	3.88219e-05	54.2948	3.48847
chaperonin containing TCP1, subunit 6 (zeta) pseudogene 1 /// chaperonin contain	CCT6P1 /// LOC643180	7.82199e-05	52.6245	3.48359
intersectin 1 (SH3 domain protein)	ITSN1	0.00049007	24.8328	3.47954
EPS8-like 2	EPS8L2	2.09944e-05	68.7621	3.47478
WAS protein family homolog 1 /// WAS protein family homolog 2 pseudogene /// WAS	WASH1 /// WASH2P /// WASH3P /// WASH5P	0.000299496	53.5169	3.47468
coiled-coil domain containing 21	CCDC21	2.29005e-08	672.678	3.47157
progestin and adipoQ receptor family member VI	PAQR6	7.74926e-05	41.3092	3.46714
cytoplasmic linker associated protein 1	CLASP1	0.000271522	28.4943	3.46646
dpy-19-like 4 (C. elegans)	DPY19L4	0.000932385	13.191	3.46326
sorting nexin 13	SNX13	1.56917e-05	70.7662	3.46163
OTU domain containing 4	OTUD4	0.000292215	21.1782	3.46124
vacuolar protein sorting 54 homolog (S. cerevisiae)	VPS54	8.48805e-05	58.3592	3.46088
chromosome 14 open reading frame 138	C14orf138	6.84977e-06	78.1629	3.45577
MAP kinase interacting serine/threonine kinase 2	MKNK2	2.51994e-05	72.2096	3.45505
Hypothetical gene supported by BC029568	MGC39584	1.32254e-05	98.4934	3.45045
KIAA0947 protein	KIAA0947	0.00175152	49.882	3.45027
minichromosome maintenance complex component 4	MCM4	0.00035108	39.3344	3.45021
asparagine-linked glycosylation 13 homolog (S. cerevisiae)	ALG13	0.000753493	16.725	3.44921
bromodomain containing 1	BRD1	0.000456595	19.9871	3.44777
ubiquitin specific peptidase 15	USP15	0.00200926	11.492	3.44638
pregnancy-associated plasma protein A, pappalysin 1	PAPPA	0.00224015	11.3119	3.44618
DEAD/H (Asp-Glu-Ala-Asp/His) box polypeptide 11 (CHL1-like helicase homolog, S.	DDX11	1.84362e-05	79.363	3.44294
kinesin family member 11	KIF11	2.85499e-06	202.805	3.44021
eukaryotic translation initiation factor 2-alpha kinase 3	EIF2AK3	0.000325554	37.3989	3.43816
Wolf-Hirschhorn syndrome candidate 1	WHSC1	0.000633493	28.169	3.43241
TIA1 cytotoxic granule-associated RNA binding protein	TIA1	0.000124142	44.185	3.4297
PIF1 5'-to-3' DNA helicase homolog (S. cerevisiae)	PIF1	0.000105866	47.0498	3.42885
pleckstrin homology domain containing, family G (with RhoGef domain) member 4	PLEKHG4	1.01369e-05	92.2686	3.42757
polymerase (RNA) III (DNA directed) polypeptide A, 155kDa	POLR3A	5.76073e-06	107.636	3.42704
5'-nucleotidase, cytosolic II	NT5C2	0.000467122	26.7477	3.42524
syntaxin binding protein 3	STXBP3	0.000148922	32.7268	3.42499
IQ motif containing B1	IQCB1	4.03434e-05	56.386	3.41889
ATPase family, AAA domain containing 2	ATAD2	3.73868e-06	129.749	3.41458
ubiquitin specific peptidase 4 (proto-oncogene)	USP4	7.19817e-05	38.4796	3.4138
ubiquitin specific peptidase 37	USP37	3.64231e-05	59.0648	3.41298
echinoderm microtubule associated protein like 4	EML4	0.00130778	24.481	3.41136
bromodomain and PHD finger containing, 1	BRPF1	0.000686882	33.8073	3.40933
general transcription factor IIIC, polypeptide 3, 102kDa	GTF3C3	3.07892e-06	126.653	3.40775
jumonji, AT rich interactive domain 2	JARID2	2.94367e-05	61.7484	3.40653
Myeloid/lymphoid or mixed-lineage leukemia (trithorax homolog, Drosophila)	MLL	2.57333e-06	132.224	3.40469
sperm specific antigen 2	SSFA2	0.000196566	36.591	3.40338
E1A binding protein p300	EP300	0.00107624	13.9634	3.3992
ubiquitin specific peptidase 36	USP36	7.85406e-05	47.9537	3.39485
cytoskeleton associated protein 5	CKAP5	0.00045035	21.3084	3.39279
nucleoporin 98kDa	NUP98	3.16629e-06	170.051	3.39203
ATPase, class II, type 9B	ATP9B	5.98568e-05	38.7215	3.39068
ankyrin repeat domain 17	ANKRD17	0.000174094	32.2161	3.39035
nuclear receptor co-repressor 2	NCOR2	0.000328984	18.2242	3.38998
DEAD (Asp-Glu-Ala-Asp) box polypeptide 55	DDX55	0.00179951	35.0561	3.38848
SET binding factor 2	SBF2	0.00325473	7.89144	3.38785
UPF2 regulator of nonsense transcripts homolog (yeast)	UPF2	2.85775e-05	81.4823	3.38701
epithelial cell transforming sequence 2 oncogene	ECT2	2.04108e-05	310.082	3.38637
potassium intermediate/small conductance calcium-activated channel, subfamily N,	KCNN4	0.000182084	39.7694	3.38577
splicing factor, arginine/serine-rich 8 (suppressor-of-white-apricot homolog, Dr	SFRS8	8.02704e-05	69.3939	3.38567
laminin, gamma 1 (formerly LAMB2)	LAMC1	0.00376838	42.4843	3.38188
ninein-like	NINL	1.8253e-07	326.615	3.38132
KIAA0753	KIAA0753	0.000603499	25.4745	3.3811
family with sequence similarity 160, member A2	FAM160A2	1.4179e-06	186.668	3.37906
MAP-kinase activating death domain	MADD	0.000143751	36.1491	3.37604
DEAH (Asp-Glu-Ala-His) box polypeptide 15	DHX15	0.00127369	28.0982	3.37342
WAS protein family homolog 1 /// WAS protein family homolog 2 pseudogene	WASH1 /// WASH2P	8.65893e-05	43.5543	3.36036
nuclear transcription factor, X-box binding 1	NFX1	2.21838e-07	308.775	3.36026
tripartite motif-containing 37	TRIM37	0.00220038	15.7378	3.35258
atlastin GTPase 2	ATL2	0.00188841	31.7785	3.34905
meningioma expressed antigen 5 (hyaluronidase)	MGEA5	0.0026622	10.3492	3.34696
mitogen-activated protein kinase kinase kinase kinase 5	MAP4K5	0.0027403	8.79414	3.34598
TEL2, telomere maintenance 2, homolog (S. cerevisiae)	TELO2	0.000101982	40.7062	3.33986
ubiquitin specific peptidase 21	USP21	7.71578e-06	96.0525	3.33713
protein arginine methyltransferase 7	PRMT7	3.02512e-06	148.443	3.33648
chromosome 1 open reading frame 9	C1orf9	6.78827e-05	45.3283	3.33579
solute carrier family 6 (neurotransmitter transporter, taurine), member 6	SLC6A6	0.00385272	9.40662	3.3315
small G protein signaling modulator 2	SGSM2	0.00214773	18.38	3.3288
vinculin	VCL	3.61293e-06	98.8457	3.32671
unc-51-like kinase 3 (C. elegans)	ULK3	9.13952e-05	48.153	3.324
plexin B2	PLXNB2	0.00382343	9.49679	3.32179
---	---	0.000555265	16.8924	3.32168
cancer susceptibility candidate 5	CASC5	9.04438e-08	469.613	3.31975
THO complex 1	THOC1	0.000356905	45.9045	3.31972
ArfGAP with GTPase domain, ankyrin repeat and PH domain 3	AGAP3	0.000182396	39.8502	3.31904
inositol polyphosphate-4-phosphatase, type I, 107kDa	INPP4A	0.000398381	19.3447	3.31776
trafficking protein, kinesin binding 1	TRAK1	0.00011002	36.5894	3.31735
vacuolar protein sorting 33 homolog B (yeast)	VPS33B	5.79283e-07	222.877	3.31582
ribosomal protein S6 kinase, 52kDa, polypeptide 1	RPS6KC1	8.83869e-05	43.2672	3.3148
KIAA1267	KIAA1267	0.00115067	17.364	3.31344
ATPase family, AAA domain containing 2	ATAD2	5.82173e-07	243.498	3.30867
Rap guanine nucleotide exchange factor (GEF) 6	RAPGEF6	2.20776e-06	136.15	3.30834
K(lysine) acetyltransferase 2A	KAT2A	5.59928e-05	110.774	3.30544
eukaryotic elongation factor-2 kinase	EEF2K	1.95029e-05	75.6593	3.30504
F-box protein 38	FBXO38	1.25114e-05	82.6564	3.30255
importin 9	IPO9	0.00356293	26.4468	3.302
mutY homolog (E. coli)	MUTYH	3.30523e-06	274.841	3.30005
ubiquitin specific peptidase 36	USP36	0.000345762	30.7906	3.29863
eukaryotic translation initiation factor 2 alpha kinase 4	EIF2AK4	0.000546083	27.45	3.29807
casein kinase 1, epsilon	CSNK1E	0.000104371	32.5051	3.29635
G kinase anchoring protein 1	GKAP1	8.60373e-07	433.033	3.29553
period homolog 2 (Drosophila)	PER2	1.77478e-05	71.0906	3.29219
coiled-coil domain containing 14	CCDC14	0.00096293	19.2222	3.29048
insulin-degrading enzyme	IDE	2.78104e-06	154.396	3.28246
kinesin family member 21B	KIF21B	9.15541e-05	40.7062	3.28014
Nipped-B homolog (Drosophila)	NIPBL	3.77052e-05	84.7971	3.27911
zinc finger protein 106 homolog (mouse)	ZFP106	0.000301037	37.3349	3.27695
chromodomain helicase DNA binding protein 7	CHD7	7.36036e-05	50.3305	3.27643
polymerase (RNA) III (DNA directed) polypeptide B	POLR3B	0.000158242	32.5565	3.27588
general transcription factor II, i /// general transcription factor II, i, pseud	GTF2I /// GTF2IP1 /// LOC100093631	0.00019394	26.3828	3.27469
Fas (TNFRSF6) binding factor 1	FBF1	0.000161431	33.3552	3.27224
---	---	0.000646022	15.671	3.27073
ATG16 autophagy related 16-like 1 (S. cerevisiae)	ATG16L1	0.000298879	26.1145	3.2673
zinc finger and BTB domain containing 11	ZBTB11	0.000105587	46.5131	3.2646
solute carrier family 38, member 2	SLC38A2	0.00331151	12.6952	3.26231
RNA binding motif protein 25	RBM25	0.000734787	17.2654	3.26133
armadillo repeat containing 8	ARMC8	0.00136587	15.2813	3.25893
Heterogeneous nuclear ribonucleoprotein H1 (H)	HNRNPH1	0.00025168	64.464	3.25519
phosphodiesterase 4D, cAMP-specific (phosphodiesterase E3 dunce homolog, Drosoph	PDE4D	9.37259e-05	88.0631	3.25354
phosphoinositide-3-kinase, class 2, alpha polypeptide	PIK3C2A	0.003108	8.88667	3.25325
BMS1 homolog, ribosome assembly protein (yeast)	BMS1	0.00276852	12.1407	3.25158
RecQ protein-like 4	RECQL4	2.80892e-05	84.8514	3.25156
MDN1, midasin homolog (yeast)	MDN1	4.99846e-05	53.3627	3.25156
ubiquitin specific peptidase 47	USP47	0.00188052	11.8898	3.24698
structural maintenance of chromosomes 5	SMC5	0.00171292	14.4451	3.24465
phosphatidylinositol 4-kinase, catalytic, alpha	PI4KA	0.00140002	12.8333	3.24289
Nipped-B homolog (Drosophila)	NIPBL	6.86197e-07	229.341	3.24062
exosome component 10	EXOSC10	0.00022609	33.2571	3.24055
Pyridoxal-dependent decarboxylase domain containing 2	PDXDC2	2.72686e-05	72.9761	3.23929
enhancer of polycomb homolog 1 (Drosophila)	EPC1	0.000277191	29.6902	3.2355
transmembrane protein 2	TMEM2	1.84847e-06	149.3	3.23385
kinesin light chain 1	KLC1	0.000119635	69.85	3.23159
MAK10 homolog, amino-acid N-acetyltransferase subunit (S. cerevisiae)	MAK10	0.000317841	30.2404	3.22488
testis expressed 15	TEX15	4.90527e-05	51.182	3.22383
SVOP-like	SVOPL	2.83648e-06	155.135	3.22206
C2 calcium-dependent domain containing 3	C2CD3	0.000117952	32.2628	3.22198
---	---	7.07782e-05	38.8975	3.2217
vacuolar protein sorting 13 homolog A (S. cerevisiae)	VPS13A	0.00248068	9.72622	3.22129
phospholipase D1, phosphatidylcholine-specific	PLD1	1.59626e-06	171.511	3.21815
retinoblastoma-like 1 (p107)	RBL1	4.56852e-05	52.5216	3.21653
DOT1-like, histone H3 methyltransferase (S. cerevisiae)	DOT1L	3.05068e-05	60.9989	3.21308
SUMO1/sentrin specific peptidase 6	SENP6	0.000868568	23.4754	3.21272
polymerase (DNA directed), gamma	POLG	8.1182e-06	91.2115	3.21208
rapamycin-insensitive companion of mTOR	RICTOR	4.57621e-05	49.3899	3.2104
squamous cell carcinoma antigen recognized by T cells 3	SART3	0.000198473	35.2485	3.20946
nucleoporin 155kDa	NUP155	0.000106228	150.582	3.20938
discs, large homolog 1 (Drosophila)	DLG1	0.000116783	40.1553	3.20545
SCY1-like 3 (S. cerevisiae)	SCYL3	2.10256e-05	64.9417	3.20506
outer dense fiber of sperm tails 2	ODF2	0.000325491	31.2652	3.20193
ArfGAP with SH3 domain, ankyrin repeat and PH domain 1	ASAP1	2.80579e-05	66.0632	3.20054
folliculin interacting protein 1	FNIP1	0.00399874	10.076	3.19859
SECIS binding protein 2	SECISBP2	0.00127968	28.8697	3.19508
ATP-binding cassette, sub-family D (ALD), member 4	ABCD4	0.00104689	13.8689	3.19444
kinesin family member 15	KIF15	0.000227874	43.4135	3.19113
cyclin D binding myb-like transcription factor 1	DMTF1	0.000384025	28.8256	3.19106
ubiquitin-like modifier activating enzyme 3	UBA3	0.00235884	13.4736	3.18971
exportin, tRNA (nuclear export receptor for tRNAs)	XPOT	0.000413828	20.0084	3.18754
family with sequence similarity 48, member A	FAM48A	7.69899e-05	57.0592	3.18635
scaffold attachment factor B	SAFB	0.000882633	17.411	3.18565
protein associated with topoisomerase II homolog 1 (yeast)	PATL1	0.000236863	31.0445	3.1854
small nuclear RNA activating complex, polypeptide 4, 190kDa	SNAPC4	7.24496e-05	50.0698	3.17766
cadherin, EGF LAG seven-pass G-type receptor 3 (flamingo homolog, Drosophila) //	CELSR3 /// SLC26A6	0.000365769	32.5379	3.17619
small nucleolar RNA host gene 12 (non-protein coding)	SNHG12	0.00141884	42.7445	3.17477
cadherin, EGF LAG seven-pass G-type receptor 2 (flamingo homolog, Drosophila)	CELSR2	5.45542e-05	49.9685	3.17382
transcription termination factor, RNA polymerase I	TTF1	2.32542e-05	81.65	3.17087
ubiquitin specific peptidase 37	USP37	0.00014098	34.4085	3.17003
sema domain, transmembrane domain (TM), and cytoplasmic domain, (semaphorin) 6D	SEMA6D	2.01059e-05	78.7465	3.1695
chromosome 9 open reading frame 126	C9orf126	3.52162e-07	259.741	3.1683
ubiquitin protein ligase E3B	UBE3B	9.65428e-05	34.5438	3.16598
ring finger protein 207	RNF207	3.24166e-06	130.382	3.16497
denticleless homolog (Drosophila)	DTL	5.80671e-05	131.292	3.1632
TBC1 domain family, member 4	TBC1D4	3.90984e-07	285.758	3.15778
lipin 1	LPIN1	0.000388496	31.6272	3.15777
helicase, POLQ-like	HELQ	5.86054e-05	49.1875	3.15719
SEC24 family, member B (S. cerevisiae)	SEC24B	0.00245333	10.537	3.15523
centrosomal protein 350kDa	CEP350	0.000594289	31.2299	3.15474
ATPase family, AAA domain containing 2B	ATAD2B	3.14682e-06	129.611	3.15129
alanine-glyoxylate aminotransferase 2-like 2	AGXT2L2	3.30746e-05	56.4597	3.15067
FK506 binding protein 11, 19 kDa	FKBP11	0.00055404	87.1102	3.14935
diacylglycerol kinase, theta 110kDa	DGKQ	3.60845e-06	118.353	3.14876
nucleoporin 214kDa	NUP214	4.68848e-07	246.887	3.14091
RNA binding motif protein 10	RBM10	0.000509091	38.3301	3.14025
pericentriolar material 1	PCM1	1.16899e-05	90.1024	3.14019
mannosidase, alpha, class 2A, member 2	MAN2A2	5.45266e-05	46.9373	3.13852
Transmembrane protein 63A	TMEM63A	0.000134926	34.8238	3.13801
neutral sphingomyelinase (N-SMase) activation associated factor	NSMAF	0.000133358	24.9243	3.13799
nucleolar protein family 6 (RNA-associated)	NOL6	3.32683e-05	57.6279	3.13788
cytoplasmic linker associated protein 2	CLASP2	8.84466e-05	51.5934	3.13741
---	---	1.47769e-06	165.429	3.13599
INO80 homolog (S. cerevisiae)	INO80	7.15268e-06	97.8335	3.13527
M-phase phosphoprotein 9	MPHOSPH9	6.69518e-07	309.902	3.1335
KIAA0528	KIAA0528	0.00262743	20.7127	3.13065
solute carrier family 26, member 11	SLC26A11	5.17082e-06	101.61	3.13062
myosin X	MYO10	0.00070813	17.5612	3.13049
phosphoribosylglycinamide formyltransferase, phosphoribosylglycinamide synthetas	GART	9.69835e-06	108.974	3.12921
cysteinyl-tRNA synthetase	CARS	0.00326085	11.5027	3.12899
zinc finger, MYM-type 4	ZMYM4	0.000411254	28.6723	3.12149
transmembrane and tetratricopeptide repeat containing 4	TMTC4	3.0694e-06	154.954	3.11505
PWP2 periodic tryptophan protein homolog (yeast)	PWP2	0.000339389	30.7956	3.11499
transmembrane protein 131	TMEM131	0.000607963	16.6437	3.11366
KIAA1529	KIAA1529	6.24103e-06	97.0148	3.11321
gon-4-like (C. elegans)	GON4L	1.38027e-06	165.258	3.11179
ral guanine nucleotide dissociation stimulator	RALGDS	0.000476226	17.4437	3.11161
polybromo 1	PBRM1	0.00209384	13.0527	3.11107
ATPase type 13A1	ATP13A1	0.00101844	23.4703	3.11038
SWI/SNF related, matrix associated, actin dependent regulator of chromatin, subf	SMARCC1	4.48718e-06	149.263	3.1036
Smg-5 homolog, nonsense mediated mRNA decay factor (C. elegans)	SMG5	0.000460204	26.3656	3.1019
myeloid/lymphoid or mixed-lineage leukemia 5 (trithorax homolog, Drosophila)	MLL5	0.00412362	8.12917	3.10185
vacuolar protein sorting 16 homolog A (S. cerevisiae)	VPS16A	0.00264105	10.1397	3.10141
Fanconi anemia, complementation group I	FANCI	1.13563e-05	375.546	3.1014
origin recognition complex, subunit 2-like (yeast)	ORC2L	1.59932e-06	169.707	3.10125
optic atrophy 1 (autosomal dominant)	OPA1	0.00076369	29.2608	3.10099
heterochromatin protein 1, binding protein 3	HP1BP3	0.00185182	20.2298	3.10014
serologically defined colon cancer antigen 1	SDCCAG1	0.000678732	22.5879	3.09914
Nipped-B homolog (Drosophila)	NIPBL	0.000631133	26.1243	3.09828
ubiquitin specific peptidase 42	USP42	1.825e-06	149.5	3.0972
Fanconi anemia, complementation group A	FANCA	7.12531e-05	44.5827	3.09594
Pleckstrin homology domain containing, family A (phosphoinositide binding specif	PLEKHA8	0.00319655	8.24141	3.09552
myeloid/lymphoid or mixed-lineage leukemia (trithorax homolog, Drosophila); tran	MLLT10	1.39067e-05	80.6889	3.09472
prematurely terminated mRNA decay factor-like	LOC91431	5.01552e-05	45.864	3.09355
minichromosome maintenance complex component 10	MCM10	5.57143e-05	55.8933	3.09289
mitogen-activated protein kinase kinase kinase 1	MAP3K1	0.000147725	35.1482	3.09234
protein tyrosine phosphatase, receptor type, f polypeptide (PTPRF), interacting	PPFIA1	0.00362584	8.45988	3.09065
component of oligomeric golgi complex 5	COG5	0.000374395	23.1905	3.09049
tubulin, epsilon 1	TUBE1	0.0022022	10.63	3.08966
enhancer of mRNA decapping 4	EDC4	7.03775e-05	45.2295	3.08851
chromodomain helicase DNA binding protein 2	CHD2	8.37251e-05	37.9211	3.08626
phosphoinositide-3-kinase, class 2, alpha polypeptide	PIK3C2A	0.000185347	29.8306	3.08469
non-SMC condensin I complex, subunit D2	NCAPD2	0.00167671	43.1278	3.07989
pleckstrin homology-like domain, family B, member 2	PHLDB2	7.13928e-05	34.3199	3.07672
mediator complex subunit 13-like	MED13L	0.00359649	7.32372	3.07646
ankyrin repeat domain 32	ANKRD32	6.48515e-05	46.0659	3.07375
RecQ protein-like 4	RECQL4	9.56172e-05	70.1855	3.07156
WD repeat domain 47	WDR47	4.97003e-05	48.1376	3.06719
breast cancer 1, early onset	BRCA1	0.000255578	105.437	3.06642
vacuolar protein sorting 54 homolog (S. cerevisiae)	VPS54	0.00256326	30.6463	3.0645
myeloid/lymphoid or mixed-lineage leukemia 4	MLL4	9.04622e-06	88.5456	3.06423
insulin-like growth factor 2 mRNA binding protein 3	IGF2BP3	2.28572e-05	488.044	3.0634
hypothetical LOC100129637	LOC100129637	1.23611e-05	84.746	3.05889
BTG3 associated nuclear protein	BANP	0.000182074	82.5191	3.05754
Rho GTPase activating protein 21	ARHGAP21	0.000494785	17.542	3.05749
WD repeat domain 35	WDR35	0.000125601	33.1154	3.05492
myotubularin related protein 15	MTMR15	9.89785e-06	102.474	3.05239
amylase, alpha 2B (pancreatic)	AMY2B	2.4731e-07	309.068	3.05201
structural maintenance of chromosomes 5	SMC5	0.000445079	24.1599	3.05107
KIAA0355	KIAA0355	0.0019854	10.6292	3.04997
RAB GTPase activating protein 1-like	RABGAP1L	2.92786e-05	75.315	3.04948
DEAD (Asp-Glu-Ala-Asp) box polypeptide 46	DDX46	0.000709489	63.4857	3.04825
AP1 gamma subunit binding protein 1	AP1GBP1	6.84174e-06	88.443	3.04677
DEAH (Asp-Glu-Ala-His) box polypeptide 35	DHX35	9.77318e-06	88.6364	3.04492
small nucleolar RNA host gene 12 (non-protein coding)	SNHG12	1.13559e-05	287.63	3.04445
methyl-CpG binding domain protein 6	MBD6	5.21107e-05	56.7908	3.04321
chromosome 6 open reading frame 70	C6orf70	0.000522578	22.0297	3.04065
FAST kinase domains 1	FASTKD1	0.000978641	33.4201	3.03755
GRIP and coiled-coil domain containing 2	GCC2	0.00313767	10.498	3.03701
WNK lysine deficient protein kinase 1	WNK1	0.000426211	25.8978	3.03686
ATP citrate lyase	ACLY	0.00265625	19.6703	3.03614
cell division cycle 7 homolog (S. cerevisiae)	CDC7	0.000268407	111.036	3.0357
SWI/SNF related, matrix associated, actin dependent regulator of chromatin, subf	SMARCA2	0.000117996	36.4625	3.03435
general transcription factor II, i /// general transcription factor II, i, pseud	GTF2I /// GTF2IP1 /// LOC100093631	0.00164664	10.4463	3.03119
Scm-like with four mbt domains 1	SFMBT1	0.000251446	43.0744	3.02665
cyclin L2	CCNL2	6.75747e-06	99.5047	3.02432
splicing factor, arginine/serine-rich 12	SFRS12	0.000114716	40.4146	3.02328
cyclin-dependent kinase 10	CDK10	2.40556e-05	61.2921	3.02282
ubiquitin specific peptidase 31	USP31	2.918e-05	61.5297	3.02198
minichromosome maintenance complex component 8	MCM8	0.000399895	38.5277	3.02132
kinesin family member 4A	KIF4A	1.30863e-05	182.349	3.01825
family with sequence similarity 116, member A	FAM116A	0.00129958	32.5834	3.01681
mitogen-activated protein kinase kinase kinase 4	MAP3K4	0.000163714	28.7059	3.0159
fusion (involved in t(12;16) in malignant liposarcoma)	FUS	0.00160755	60.3949	3.01446
hypothetical protein FLJ10404	FLJ10404	4.01017e-05	49.3894	3.01398
transferrin receptor (p90, CD71)	TFRC	3.9787e-07	260.443	3.01218
alpha thalassemia/mental retardation syndrome X-linked (RAD54 homolog, S. cerevi	ATRX	0.00357242	10.4058	3.01103
casein kinase 1, epsilon	CSNK1E	3.52911e-06	122.633	3.01045
son of sevenless homolog 1 (Drosophila)	SOS1	2.59869e-05	116.825	3.0104
zinc finger, FYVE domain containing 26	ZFYVE26	0.00148768	12.6676	3.00983
oxysterol binding protein-like 3	OSBPL3	0.000898347	16.6249	3.00516
nardilysin (N-arginine dibasic convertase)	NRD1	0.000762011	17.6045	3.00474
zinc finger protein 207	ZNF207	1.68692e-10	3433.99	3.00371
Mdm4 p53 binding protein homolog (mouse)	MDM4	0.000290777	41.5851	3.00121
mitogen-activated protein kinase kinase kinase 4	MAP3K4	0.000126945	32.7608	2.99958
KIAA0319-like	KIAA0319L	0.000416574	27.4865	2.99948
transmembrane channel-like 6	TMC6	0.000618058	42.0653	2.99526
KIAA1671 protein	CTA-221G9.4	8.63925e-05	56.9891	2.99297
chromosome 10 open reading frame 76	C10orf76	1.19011e-05	79.5657	2.99188
ubiquitin specific peptidase 13 (isopeptidase T-3)	USP13	0.000442556	55.5232	2.99124
transcription factor 12	TCF12	0.000370148	21.0019	2.99121
v-erb-b2 erythroblastic leukemia viral oncogene homolog 2, neuro/glioblastoma de	ERBB2	0.000351924	32.1714	2.99018
ubiquitin specific peptidase 25	USP25	0.000463533	25.8908	2.98505
inositol 1,4,5-triphosphate receptor, type 1	ITPR1	2.52093e-05	65.531	2.98168
pyruvate dehydrogenase phosphatase regulatory subunit	PDPR	0.000229526	24.4566	2.98081
chromosome 5 open reading frame 34	C5orf34	3.06749e-05	242.069	2.97856
---	---	0.00110229	14.5544	2.97442
signal transducer and activator of transcription 6, interleukin-4 induced	STAT6	0.00144071	17.1751	2.97429
CXXC finger 1 (PHD domain)	CXXC1	1.76548e-06	225.579	2.97279
chromosome 4 open reading frame 41	C4orf41	0.000515144	19.4712	2.97079
copine VIII	CPNE8	1.45036e-07	384.473	2.96721
DEAD (Asp-Glu-Ala-Asp) box polypeptide 46	DDX46	6.68163e-07	224.447	2.96456
family with sequence similarity 40, member A	FAM40A	0.00020005	27.5984	2.9627
ring finger protein 213	RNF213	1.08581e-05	84.303	2.96268
MORC family CW-type zinc finger 2	MORC2	5.06183e-07	243.299	2.9612
neuralized homolog 4 (Drosophila)	NEURL4	0.0002096	34.5416	2.95937
leukemia inhibitory factor receptor alpha	LIFR	2.64596e-05	220.123	2.95795
zinc finger protein 266	ZNF266	2.81787e-05	90.3919	2.95625
similar to hCG38149 /// ovostatin /// ovostatin 2	LOC728715 /// OVOS /// OVOS2	1.82948e-05	69.6045	2.95443
alveolar soft part sarcoma chromosome region, candidate 1	ASPSCR1	1.76434e-06	184.085	2.9515
plexin D1	PLXND1	0.000629	50.4138	2.94995
grainyhead-like 1 (Drosophila)	GRHL1	9.33853e-06	89.3555	2.94959
pyruvate dehydrogenase kinase, isozyme 4	PDK4	0.00042192	69.7385	2.94869
RIO kinase 1 (yeast)	RIOK1	0.00148529	44.6054	2.9478
KIAA1219	KIAA1219	0.00417737	8.90889	2.94748
helicase-like transcription factor	HLTF	0.00259232	54.4692	2.94643
RNA binding motif protein 10	RBM10	0.00034772	48.4249	2.94558
mitogen-activated protein kinase kinase kinase 5	MAP3K5	7.54062e-06	104.711	2.94424
KIAA0182	KIAA0182	0.00362034	10.3314	2.94391
amyotrophic lateral sclerosis 2 (juvenile)	ALS2	0.00413025	7.99573	2.94144
Rho GTPase activating protein 17	ARHGAP17	0.00148978	11.0126	2.94063
period homolog 1 (Drosophila)	PER1	1.007e-05	100.575	2.94052
signal-induced proliferation-associated 1 like 2	SIPA1L2	2.51274e-05	101.148	2.93975
RNA binding motif protein 26	RBM26	6.71809e-06	99.5513	2.93848
eukaryotic translation initiation factor 2C, 2	EIF2C2	3.06973e-05	84.0121	2.9354
---	---	0.000507825	33.9218	2.93201
Abelson helper integration site 1	AHI1	3.48482e-06	124.807	2.9291
Leucine-rich repeats and immunoglobulin-like domains 2	LRIG2	6.09454e-05	46.3539	2.92906
thyroid adenoma associated	THADA	0.000142987	31.9304	2.9264
nucleoporin 98kDa	NUP98	7.47967e-06	94.6186	2.92434
UPF1 regulator of nonsense transcripts homolog (yeast)	UPF1	0.00140183	14.1021	2.92314
F-box protein 38	FBXO38	0.000349337	27.3055	2.92224
G protein-coupled receptor 126	GPR126	7.97899e-09	994.371	2.91604
Janus kinase 1	JAK1	0.000850817	27.8511	2.91603
insulin-like growth factor 2 mRNA binding protein 3	IGF2BP3	0.000440206	105.905	2.91171
chromosome 11 open reading frame 54	C11orf54	0.000490221	30.2365	2.91026
mediator complex subunit 13	MED13	0.0020524	10.6749	2.90985
mitogen-activated protein kinase kinase kinase kinase 5	MAP4K5	6.29404e-05	45.4456	2.90946
calcium channel, voltage-dependent, beta 2 subunit	CACNB2	7.68457e-05	48.1328	2.90889
DEAH (Asp-Glu-Ala-His) box polypeptide 30	DHX30	0.0039106	20.8988	2.90759
polymerase (RNA) II (DNA directed) polypeptide A, 220kDa	POLR2A	0.000382374	21.3952	2.90744
ArfGAP with RhoGAP domain, ankyrin repeat and PH domain 1	ARAP1	0.0011113	12.5663	2.90568
discs, large homolog 1 (Drosophila)	DLG1	0.000424158	33.0454	2.90421
phospholipase C, gamma 1	PLCG1	0.00110737	16.0295	2.90382
similar to KIF27C	LOC389765	5.02379e-05	53.5137	2.90206
---	---	0.000467331	37.7551	2.90108
vacuolar protein sorting 33 homolog B (yeast)	VPS33B	0.000366552	25.2398	2.89942
palmitoyl-protein thioesterase 2	PPT2	4.98815e-07	245.74	2.89886
reversion-inducing-cysteine-rich protein with kazal motifs	RECK	0.000225522	187.784	2.89801
tetratricopeptide repeat domain 3	TTC3	0.00209032	9.19536	2.89479
chromosome 5 open reading frame 42	C5orf42	4.24167e-07	243.119	2.89441
ubiquitin specific peptidase 28	USP28	0.00130487	17.8703	2.89416
zinc finger and BTB domain containing 40	ZBTB40	0.000108384	40.9028	2.894
ubiquitin associated protein 2-like	UBAP2L	0.000303086	51.8651	2.8938
HEAT repeat containing 6	HEATR6	1.73733e-05	65.4152	2.89352
O-linked N-acetylglucosamine (GlcNAc) transferase (UDP-N-acetylglucosamine:polyp	OGT	0.000347196	23.6101	2.89168
tetratricopeptide repeat domain 3	TTC3	0.000129488	37.4186	2.88998
splicing factor, arginine/serine-rich 7, 35kDa	SFRS7	0.00308478	31.5222	2.88826
polymerase (RNA) I polypeptide B, 128kDa	POLR1B	0.00172903	44.0974	2.88759
mediator complex subunit 13-like	MED13L	0.0029855	8.09418	2.88748
phosphodiesterase 8B	PDE8B	2.99511e-09	1352.92	2.886
phosphodiesterase 8A	PDE8A	7.74802e-05	91.7135	2.88316
discs, large (Drosophila) homolog-associated protein 5	DLGAP5	1.30353e-05	120.892	2.88226
spen homolog, transcriptional regulator (Drosophila)	SPEN	0.00113178	18.2183	2.8755
---	---	0.00023392	23.6589	2.87488
KH-type splicing regulatory protein	KHSRP	0.000227196	49.201	2.87373
neuroblastoma breakpoint family, member 10	NBPF10	0.000804539	35.9125	2.87249
mitochondrial translation optimization 1 homolog (S. cerevisiae)	MTO1	2.53179e-05	150.533	2.86843
inositol 1,4,5-triphosphate receptor, type 3	ITPR3	0.000146099	67.2478	2.86708
ligase I, DNA, ATP-dependent	LIG1	0.000150494	55.4934	2.86633
NOL1/NOP2/Sun domain family, member 2	NSUN2	0.000265557	202.537	2.86603
nuclear factor of kappa light polypeptide gene enhancer in B-cells inhibitor-lik	NFKBIL2	6.68726e-05	43.4284	2.86458
---	---	5.14638e-07	298.849	2.86168
tousled-like kinase 2	TLK2	3.41145e-05	54.4903	2.85908
golgi autoantigen, golgin subfamily a-like pseudogene /// hypothetical protein L	FLJ40113 /// LOC440295	0.000180113	30.9762	2.85623
myeloid/lymphoid or mixed-lineage leukemia 3	MLL3	0.00272727	9.10746	2.85189
AVL9 homolog (S. cerevisiase)	AVL9	0.00027782	44.8781	2.85164
solute carrier family 7 (cationic amino acid transporter, y+ system), member 6	SLC7A6	0.00013773	55.1003	2.85158
chromosome X open reading frame 15	CXorf15	0.0029365	40.1079	2.85034
tyrosine kinase 2	TYK2	0.00132248	28.5186	2.84938
BAT2 domain containing 1	BAT2D1	0.00319512	21.0829	2.84809
similar to methyltransferase 11 domain containing 1 isoform 2 /// methyltransfer	LOC731602 /// METT11D1	0.00341575	35.373	2.84767
ArfGAP with SH3 domain, ankyrin repeat and PH domain 1	ASAP1	0.000442844	17.3804	2.84692
RAP1 interacting factor homolog (yeast)	RIF1	2.57597e-05	63.1139	2.84584
family with sequence similarity 73, member A	FAM73A	5.54739e-05	51.3506	2.84501
bromodomain containing 2	BRD2	0.00136143	34.6276	2.84334
polynucleotide kinase 3'-phosphatase	PNKP	0.000106087	76.3614	2.84295
superkiller viralicidic activity 2-like (S. cerevisiae)	SKIV2L	1.5717e-06	161.514	2.84053
tankyrase, TRF1-interacting ankyrin-related ADP-ribose polymerase 2	TNKS2	0.000102191	32.7958	2.83974
cytochrome P450, family 27, subfamily B, polypeptide 1	CYP27B1	4.22395e-06	116.411	2.83823
RANBP2-like and GRIP domain containing 5 /// RANBP2-like and GRIP domain contain	RGPD5 /// RGPD6 /// RGPD8	0.00131948	13.4185	2.83803
acyl-Coenzyme A dehydrogenase family, member 11	ACAD11	5.17816e-06	129.272	2.83783
hypothetical protein LOC283508	LOC283508	6.99655e-07	222.533	2.83743
integrator complex subunit 4	INTS4	0.000272178	25.0204	2.83519
KIAA1632	KIAA1632	0.0024275	9.79971	2.83332
SIN3 homolog A, transcription regulator (yeast)	SIN3A	2.58061e-05	68.8543	2.83299
optic atrophy 1 (autosomal dominant)	OPA1	0.000306291	37.2327	2.82912
PRP4 pre-mRNA processing factor 4 homolog B (yeast)	PRPF4B	0.000954629	16.5676	2.82826
E4F transcription factor 1	E4F1	0.0037464	33.9216	2.82663
acetoacetyl-CoA synthetase	AACS	0.00145222	11.6539	2.82453
LUC7-like (S. cerevisiae)	LUC7L	7.88082e-05	58.3191	2.8221
gon-4-like (C. elegans)	GON4L	4.34601e-05	58.6246	2.8203
leucine-rich repeat-containing G protein-coupled receptor 4	LGR4	0.000215159	91.6874	2.81905
mitochondrial translation optimization 1 homolog (S. cerevisiae)	MTO1	2.85864e-06	186.42	2.8179
TAF2 RNA polymerase II, TATA box binding protein (TBP)-associated factor, 150kDa	TAF2	0.000796124	16.3235	2.81776
F-box protein, helicase, 18	FBXO18	2.92908e-06	127.207	2.81474
zinc finger, MIZ-type containing 2	ZMIZ2	1.69862e-05	72.9514	2.81379
CSE1 chromosome segregation 1-like (yeast)	CSE1L	0.00100128	48.7707	2.81303
hypothetical LOC100129637	LOC100129637	1.21162e-05	97.8823	2.80781
ankyrin repeat and sterile alpha motif domain containing 1A	ANKS1A	0.00013224	73.6992	2.80659
nuclear receptor coactivator 6	NCOA6	4.8186e-05	56.4043	2.80609
SET and MYND domain containing 4	SMYD4	1.81366e-05	104.164	2.80296
oxidative-stress responsive 1	OXSR1	0.00400296	8.48576	2.79785
aryl-hydrocarbon receptor repressor	AHRR	5.17342e-07	234.908	2.79407
ubiquitin-like with PHD and ring finger domains 1	UHRF1	3.23681e-06	819.415	2.79316
alanyl-tRNA synthetase 2, mitochondrial (putative)	AARS2	0.000226992	41.6008	2.79176
Mdm1 nuclear protein homolog (mouse)	MDM1	0.00203332	11.2504	2.79172
PHD finger protein 12	PHF12	0.000738331	20.022	2.79149
---	---	5.43412e-08	513.47	2.78938
HEAT repeat containing 1	HEATR1	0.000662991	19.1259	2.78924
adenosine monophosphate deaminase 2 (isoform L)	AMPD2	1.4826e-05	77.2912	2.7867
PRP38 pre-mRNA processing factor 38 (yeast) domain containing B	PRPF38B	0.000247875	31.2123	2.78637
ubiquitin-like modifier activating enzyme 6	UBA6	0.000234957	29.374	2.77993
RNA-binding region (RNP1, RRM) containing 3	RNPC3	1.75582e-09	1514.73	2.77844
integrator complex subunit 7	INTS7	9.20913e-06	162.691	2.77682
zinc finger, CCHC domain containing 2	ZCCHC2	4.1728e-06	122.245	2.77513
HECT domain and ankyrin repeat containing, E3 ubiquitin protein ligase 1	HACE1	0.000100877	36.6633	2.77449
MAP-kinase activating death domain	MADD	1.12253e-05	84.6106	2.77308
stromal antigen 1	STAG1	0.000242527	23.9204	2.77033
RAD54 homolog B (S. cerevisiae)	RAD54B	0.000154819	36.4319	2.76501
RNA binding motif protein 10	RBM10	0.000589897	53.1591	2.76495
GUF1 GTPase homolog (S. cerevisiae)	GUF1	1.30501e-05	84.4767	2.76072
ring finger protein 169	RNF169	0.000660819	29.2992	2.75956
pyridine nucleotide-disulphide oxidoreductase domain 1	PYROXD1	0.000910674	51.4872	2.75942
tubulin folding cofactor D	TBCD	2.25708e-05	62.6547	2.75543
zinc finger protein 143	ZNF143	6.31434e-06	100.324	2.75252
---	---	0.000906691	14.0614	2.75134
protein kinase N3	PKN3	0.000433519	47.3464	2.75133
integrin-linked kinase-associated serine/threonine phosphatase 2C	ILKAP	0.000498104	29.6404	2.74635
importin 5	IPO5	7.91737e-05	43.903	2.74623
intersectin 1 (SH3 domain protein)	ITSN1	8.76699e-06	82.6682	2.74589
zinc finger protein 280D	ZNF280D	1.74417e-06	150.389	2.74516
RNA polymerase II associated protein 1	RPAP1	0.000701868	20.4795	2.74418
adaptor-related protein complex 3, delta 1 subunit	AP3D1	0.00179117	20.1505	2.74335
similar to methyltransferase 11 domain containing 1 isoform 2 /// methyltransfer	LOC731602 /// METT11D1	1.27616e-05	269.567	2.74112
phosphorylase kinase, alpha 1 (muscle)	PHKA1	0.0001691	51.1251	2.73816
DEAD (Asp-Glu-Ala-Asp) box polypeptide 31	DDX31	6.84045e-05	40.9332	2.7375
solute carrier family 7 (cationic amino acid transporter, y+ system), member 6	SLC7A6	0.000238129	32.8353	2.73505
protogenin homolog (Gallus gallus)	PRTG	5.8133e-06	101.216	2.7341
RAD9 homolog A (S. pombe)	RAD9A	0.000307034	26.3663	2.73037
ubiquitin-conjugating enzyme E2O	UBE2O	3.01889e-05	61.4009	2.72764
Pentatricopeptide repeat domain 3	PTCD3	7.30869e-07	223.9	2.72698
AF4/FMR2 family, member 4	AFF4	0.00260617	10.537	2.72688
KIAA1468	KIAA1468	6.97522e-05	40.0658	2.72664
enolase superfamily member 1	ENOSF1	0.0019313	131.134	2.72663
sulfotransferase family, cytosolic, 1A, phenol-preferring, member 1	SULT1A1	0.00100102	36.514	2.72618
TBC1 domain family, member 4	TBC1D4	0.000135858	44.6969	2.71913
partner and localizer of BRCA2	PALB2	0.000818635	30.0381	2.71846
echinoderm microtubule associated protein like 4	EML4	0.000452173	30.9889	2.71529
---	---	8.52536e-05	51.981	2.71495
---	---	3.37804e-05	66.1132	2.71332
cyclin G associated kinase	GAK	0.00355508	14.5528	2.71325
ubiquitin specific peptidase 7 (herpes virus-associated)	USP7	0.000828171	23.1854	2.71241
protein tyrosine phosphatase, non-receptor type 4 (megakaryocyte)	PTPN4	5.13368e-06	316.499	2.71239
metal response element binding transcription factor 2	MTF2	0.000148589	69.5334	2.71167
hypothetical protein LOC153346	LOC153346	0.000117409	37.2206	2.71152
CCR4-NOT transcription complex, subunit 2	CNOT2	0.00241412	12.9959	2.70973
calpain 7	CAPN7	1.53338e-05	80.1661	2.70876
KIAA0999 protein	KIAA0999	0.000732269	16.4324	2.70847
Dedicator of cytokinesis 5	DOCK5	5.83875e-05	48.4564	2.70445
integrator complex subunit 3	INTS3	0.00165128	33.2847	2.70343
similar to hCG2042915	LOC100129673	0.00074472	123.752	2.7024
tetratricopeptide repeat, ankyrin repeat and coiled-coil containing 2	TANC2	1.97954e-05	68.5334	2.70207
phosphofructokinase, platelet	PFKP	0.000650673	15.9152	2.70137
protein tyrosine phosphatase, receptor type, J	PTPRJ	0.00403285	10.278	2.70106
chromosome 18 open reading frame 8	C18orf8	0.000206488	31.2683	2.69748
WD repeat domain 36	WDR36	5.17729e-06	108.019	2.69738
protein kinase, DNA-activated, catalytic polypeptide	PRKDC	0.0021837	15.992	2.69219
---	---	2.62689e-05	62.1661	2.69062
La ribonucleoprotein domain family, member 1	LARP1	0.00101271	24.8052	2.68868
roundabout, axon guidance receptor, homolog 1 (Drosophila)	ROBO1	0.000405536	67.4234	2.68805
centrosomal protein 120kDa	CEP120	0.00151872	12.5099	2.68758
aldehyde dehydrogenase 18 family, member A1	ALDH18A1	0.00013943	34.6613	2.68622
G protein-coupled receptor kinase interacting ArfGAP 2	GIT2	0.000885099	13.6489	2.68565
growth arrest-specific 5 (non-protein coding)	GAS5	0.00383876	14.1632	2.68521
ataxin 2	ATXN2	0.000445242	23.1255	2.68187
transducin-like enhancer of split 2 (E(sp1) homolog, Drosophila)	TLE2	2.8608e-05	164.693	2.67757
erbb2 interacting protein	ERBB2IP	0.00252572	12.2972	2.67757
---	---	8.55262e-07	227.112	2.67628
tubulin, gamma complex associated protein 3	TUBGCP3	5.61484e-05	104.09	2.67307
transmembrane and coiled-coil domains 6	TMCO6	7.46305e-06	97.6967	2.67268
insulin-like growth factor 1 receptor	IGF1R	4.8863e-06	114.511	2.67241
far upstream element (FUSE) binding protein 1	FUBP1	0.000488362	49.749	2.67223
enolase superfamily member 1	ENOSF1	9.72421e-05	269.011	2.66972
---	---	5.92183e-05	43.4302	2.66894
zinc finger protein 341	ZNF341	1.1663e-07	368.934	2.6684
transcription termination factor, RNA polymerase I	TTF1	0.000198533	27.4997	2.66613
YTH domain containing 1	YTHDC1	0.00110736	15.6259	2.66497
integrator complex subunit 6	INTS6	0.00233436	18.0399	2.66225
---	---	0.000497537	21.8851	2.66054
muskelin 1, intracellular mediator containing kelch motifs	MKLN1	0.000139083	32.0132	2.66038
microtubule-associated protein 7	MAP7	0.000364344	168.273	2.65696
heterogeneous nuclear ribonucleoprotein H1 (H)	HNRNPH1	0.000345587	27.1512	2.65163
---	---	7.5573e-06	99.7016	2.64832
metal response element binding transcription factor 2	MTF2	0.000391631	158.068	2.64659
pleckstrin homology domain interacting protein	PHIP	1.18092e-07	383.696	2.64594
BTG3 associated nuclear protein	BANP	0.000769738	115.309	2.64558
E1A binding protein p300	EP300	0.000106781	35.929	2.64521
AT rich interactive domain 2 (ARID, RFX-like)	ARID2	0.000257218	24.8595	2.64463
PAP associated domain containing 4	PAPD4	1.03792e-05	85.5391	2.64252
F-box protein 41	FBXO41	8.72583e-06	136.141	2.64173
timeless homolog (Drosophila)	TIMELESS	6.16065e-06	482.785	2.64169
exonuclease NEF-sp	LOC81691	1.60425e-07	359.538	2.64142
mutS homolog 2, colon cancer, nonpolyposis type 1 (E. coli)	MSH2	5.36586e-05	88.2713	2.63812
thymine-DNA glycosylase	TDG	0.00150417	35.6642	2.6367
TAF5 RNA polymerase II, TATA box binding protein (TBP)-associated factor, 100kDa	TAF5	0.000222572	36.415	2.63637
---	---	0.00181684	19.0743	2.63472
chromosome 4 open reading frame 41	C4orf41	0.000287393	24.4894	2.63331
pericentriolar material 1	PCM1	0.00131431	26.5272	2.63153
diaphanous homolog 3 (Drosophila)	DIAPH3	0.00248351	34.8516	2.63119
Serine racemase	SRR	1.83164e-07	376.025	2.63103
dipeptidyl-peptidase 8	DPP8	7.58491e-06	84.8457	2.63094
salt-inducible kinase 2	SIK2	0.000296691	63.2785	2.62644
serine/threonine kinase 36, fused homolog (Drosophila)	STK36	8.38171e-07	205.659	2.62628
Pvt1 oncogene (non-protein coding)	PVT1	9.13732e-06	222.853	2.62308
inositol polyphosphate phosphatase-like 1	INPPL1	0.00122344	31.2342	2.62204
Werner syndrome, RecQ helicase-like	WRN	1.98914e-05	66.9912	2.62172
zinc finger RNA binding protein	ZFR	7.38578e-05	53.4765	2.62153
---	---	0.000254196	31.8254	2.61895
ANKHD1-EIF4EBP3 readthrough transcript /// eukaryotic translation initiation fac	ANKHD1-EIF4EBP3 /// EIF4EBP3	7.65119e-05	32.2262	2.61879
DEAD (Asp-Glu-Ala-Asp) box polypeptide 17	DDX17	0.00111315	30.2329	2.61828
sorting nexin 5	SNX5	0.000444808	24.3452	2.61794
CCR4-NOT transcription complex, subunit 2	CNOT2	0.000372953	28.0351	2.61749
E1A binding protein p400	EP400	0.000501157	22.7291	2.61736
TEL2, telomere maintenance 2, homolog (S. cerevisiae)	TELO2	0.000233084	32.1539	2.61521
polymerase (RNA) III (DNA directed) polypeptide E (80kD)	POLR3E	2.39611e-05	63.5561	2.6133
eukaryotic translation initiation factor 4 gamma, 3	EIF4G3	0.00012817	27.0057	2.60737
hypothetical protein FLJ11822	LOC440434	0.00217024	21.1489	2.60731
sorting nexin 5	SNX5	0.00118558	14.5763	2.60617
golgi autoantigen, golgin subfamily a, 2-like 1	GOLGA2L1	3.35232e-06	120.435	2.60604
ATP/GTP binding protein 1	AGTPBP1	0.000175893	55.4245	2.60596
protein tyrosine phosphatase, non-receptor type 12	PTPN12	0.00194211	9.7258	2.60558
chromosome 3 open reading frame 63	C3orf63	0.000617552	76.1233	2.60556
EPH receptor A2	EPHA2	0.00258324	10.1639	2.60542
kelch-like 2, Mayven (Drosophila)	KLHL2	0.00292937	9.60065	2.60184
sphingomyelin phosphodiesterase 4, neutral membrane pseudogene /// sphingomyelin	LOC150776 /// SMPD4	5.21014e-07	265.15	2.59883
non-SMC condensin I complex, subunit H	NCAPH	1.39549e-06	236.486	2.59857
coiled-coil domain containing 130	CCDC130	0.000117626	40.9095	2.59693
cell division cycle 25 homolog A (S. pombe)	CDC25A	6.27367e-06	476.771	2.59442
importin 9	IPO9	3.10703e-05	75.6989	2.59294
mixed lineage kinase 4	KIAA1804	0.00112466	41.3608	2.59288
asp (abnormal spindle) homolog, microcephaly associated (Drosophila)	ASPM	4.10312e-05	55.7148	2.59212
cyclin F	CCNF	9.56506e-07	214.351	2.59059
SIN3 homolog B, transcription regulator (yeast)	SIN3B	7.7323e-06	95.0777	2.59058
cullin-associated and neddylation-dissociated 1	CAND1	0.00419301	8.43161	2.58963
REST corepressor 3	RCOR3	5.51807e-05	50.0561	2.58873
DEAD/H (Asp-Glu-Ala-Asp/His) box polypeptide 11 (CHL1-like helicase homolog, S.	DDX11	1.48449e-05	108.767	2.58806
metal response element binding transcription factor 2	MTF2	0.000408569	57.5785	2.58748
ubiquitin specific peptidase 4 (proto-oncogene)	USP4	0.00158979	11.8029	2.58748
DENN/MADD domain containing 5B	DENND5B	3.82908e-05	89.3359	2.587
---	---	0.00258512	9.20989	2.58675
nuclear protein, ataxia-telangiectasia locus	NPAT	2.07229e-07	332.701	2.58653
mindbomb homolog 1 (Drosophila)	MIB1	0.00189538	10.1861	2.58606
protein kinase-like protein SgK493	SGK493	0.000249114	39.5926	2.58603
discoidin domain receptor tyrosine kinase 1	DDR1	0.00223013	36.4308	2.58525
exocyst complex component 2	EXOC2	8.97706e-05	37.7128	2.58462
DENN/MADD domain containing 3	DENND3	0.00025736	28.8204	2.58183
SCL/TAL1 interrupting locus	STIL	6.18786e-05	217.949	2.58129
mbt domain containing 1	MBTD1	0.000825988	18.2775	2.57881
leucyl-tRNA synthetase	LARS	0.000751209	15.5358	2.57759
plakophilin 4	PKP4	0.000141609	32.9128	2.57664
papilin, proteoglycan-like sulfated glycoprotein	PAPLN	1.22873e-08	851.202	2.57574
---	---	0.000174238	34.9533	2.5747
neural precursor cell expressed, developmentally down-regulated 4-like	NEDD4L	9.39736e-07	222.592	2.57107
fibroblast growth factor receptor 3	FGFR3	1.99967e-05	81.0534	2.57013
leucine rich repeat containing 1	LRRC1	0.000157372	36.727	2.56986
proteasome (prosome, macropain) activator subunit 4	PSME4	0.000954877	15.8975	2.56772
tensin 1	TNS1	0.00118427	64.5269	2.56583
RAN binding protein 2	RANBP2	9.26478e-06	87.1519	2.56502
transformer 2 beta homolog (Drosophila)	TRA2B	0.000420256	80.2258	2.56447
---	---	0.00144866	17.9826	2.56443
transducin-like enhancer of split 4 (E(sp1) homolog, Drosophila)	TLE4	2.82085e-05	83.3729	2.56355
ubiquitination factor E4A (UFD2 homolog, yeast)	UBE4A	7.64339e-05	34.1204	2.56346
ArfGAP with SH3 domain, ankyrin repeat and PH domain 1	ASAP1	0.000261699	35.9582	2.55799
nuclear receptor subfamily 2, group C, member 1	NR2C1	0.000112053	42.8861	2.55775
GTPase activating Rap/RanGAP domain-like 4	GARNL4	1.92403e-05	228.941	2.5566
ring finger and WD repeat domain 3	RFWD3	0.00042522	62.4387	2.55476
WD repeat domain 26	WDR26	2.85864e-05	111.048	2.55455
spastic paraplegia 7 (pure and complicated autosomal recessive)	SPG7	0.000289273	25.4479	2.55122
RAD50 interactor 1	RINT1	0.000234271	38.1856	2.54986
armadillo repeat containing 8	ARMC8	0.00255948	14.5381	2.5493
protein kinase D3	PRKD3	0.00216239	23.7995	2.54902
tumor necrosis factor, alpha-induced protein 3	TNFAIP3	0.00011946	38.8432	2.54715
ubiquitin specific peptidase 13 (isopeptidase T-3)	USP13	0.000579089	29.6873	2.54664
integrator complex subunit 6	INTS6	0.00105229	29.7896	2.54445
ATPase family, AAA domain containing 3B /// similar to AAA-ATPase TOB3	ATAD3B /// LOC732419	0.00130388	22.5982	2.54284
zinc finger protein 106 homolog (mouse)	ZFP106	0.000993008	24.7859	2.54065
myeloid/lymphoid or mixed-lineage leukemia (trithorax homolog, Drosophila); tran	MLLT6	0.000681235	26.3009	2.53893
lysine (K)-specific demethylase 6A	KDM6A	3.65041e-05	49.2005	2.53615
MCF.2 cell line derived transforming sequence	MCF2	9.85795e-06	90.9737	2.53607
euchromatic histone-lysine N-methyltransferase 2	EHMT2	2.94926e-05	61.2759	2.53585
Myeloid/lymphoid or mixed-lineage leukemia (trithorax homolog, Drosophila)	MLL	1.28608e-05	79.1388	2.53515
ADP-ribosylation factor GTPase activating protein 2	ARFGAP2	0.00132633	27.5458	2.53282
nuclear factor related to kappaB binding protein	NFRKB	1.35513e-06	185.413	2.53226
zinc finger protein 592	ZNF592	0.000591653	17.7572	2.53045
---	---	0.00336613	7.36668	2.52955
exportin 5	XPO5	1.41717e-05	79.8841	2.52881
interferon induced with helicase C domain 1	IFIH1	0.00266471	17.4815	2.52384
sex comb on midleg homolog 1 (Drosophila)	SCMH1	1.34209e-06	197.836	2.52299
PCF11, cleavage and polyadenylation factor subunit, homolog (S. cerevisiae)	PCF11	0.000761322	18.1094	2.5222
ATR interacting protein	ATRIP	2.8058e-05	92.5173	2.51636
cell division cycle 27 homolog (S. cerevisiae)	CDC27	0.000107648	40.4866	2.51458
origin recognition complex, subunit 1-like (yeast)	ORC1L	0.000182719	50.9848	2.51331
DIS3 mitotic control homolog (S. cerevisiae)	DIS3	1.12362e-05	75.518	2.51256
transmembrane protein 209	TMEM209	9.99039e-05	79.8279	2.51227
ubiquitin protein ligase E3 component n-recognin 5	UBR5	8.56032e-07	189.372	2.5113
DNA methyltransferase 1 associated protein 1	DMAP1	4.01943e-05	160.964	2.51122
WD repeat domain 60	WDR60	1.3459e-06	171.105	2.5074
minichromosome maintenance complex component 4	MCM4	7.98928e-05	57.9566	2.50241
ral guanine nucleotide dissociation stimulator-like 2	RGL2	3.87181e-06	122.403	2.49754
MAX gene associated	MGA	0.000458399	21.4447	2.49736
heterogeneous nuclear ribonucleoprotein D-like	HNRPDL	6.5449e-06	210.713	2.49412
nuclear receptor co-repressor 1	NCOR1	0.00270798	17.3654	2.49384
copine I	CPNE1	0.00205718	12.8038	2.49322
A kinase (PRKA) anchor protein 8	AKAP8	0.000245546	31.0493	2.49308
v-abl Abelson murine leukemia viral oncogene homolog 2 (arg, Abelson-related gen	ABL2	2.40992e-05	85.8135	2.48979
ATP-binding cassette, sub-family C (CFTR/MRP), member 4	ABCC4	6.73945e-05	66.9841	2.4886
RNA binding motif protein 9	RBM9	0.000189979	36.9645	2.48776
trinucleotide repeat containing 18	TNRC18	0.000264424	19.6021	2.48759
EH domain binding protein 1	EHBP1	0.00212992	10.2449	2.48491
family with sequence similarity 120A	FAM120A	6.19882e-05	64.9891	2.4842
SET domain containing 2	SETD2	0.00335961	13.4377	2.48191
zinc finger protein 274	ZNF274	0.000288563	46.0584	2.48183
hypothetical protein FLJ11822	LOC440434	2.25702e-05	90.881	2.47913
LUC7-like (S. cerevisiae)	LUC7L	0.00138669	15.9804	2.47828
heat shock protein 90kDa beta (Grp94), member 1	HSP90B1	0.000224051	56.4266	2.47824
membrane protein, palmitoylated 5 (MAGUK p55 subfamily member 5)	MPP5	0.00409245	15.9898	2.47821
nuclear receptor co-repressor 1	NCOR1	0.000927772	23.5697	2.47612
coiled-coil domain containing 50	CCDC50	2.43586e-05	106.123	2.47513
putative homeodomain transcription factor 1	PHTF1	6.39572e-05	51.0281	2.47426
kinesin family member 20A	KIF20A	4.61052e-07	1108.35	2.47361
minichromosome maintenance complex component 4	MCM4	0.000295256	87.9655	2.47328
zinc finger E-box binding homeobox 1	ZEB1	0.0024066	33.5057	2.47247
inositol 1,3,4,5,6-pentakisphosphate 2-kinase	IPPK	6.95736e-06	182.4	2.47165
ATP-binding cassette, sub-family B (MDR/TAP), member 10	ABCB10	0.00131621	30.4478	2.47131
tubulin, gamma complex associated protein 4	TUBGCP4	1.11183e-05	176.505	2.46999
angiogenic factor with G patch and FHA domains 1	AGGF1	0.000320019	42.7491	2.46768
tubulin folding cofactor E	TBCE	0.00039864	28.7858	2.46721
ATPase family, AAA domain containing 2	ATAD2	2.16852e-05	79.2897	2.467
MUS81 endonuclease homolog (S. cerevisiae)	MUS81	0.000671185	40.4552	2.4656
inhibitor of Bruton agammaglobulinemia tyrosine kinase	IBTK	0.00171543	10.0605	2.46473
HAUS augmin-like complex, subunit 8	HAUS8	3.49005e-06	136.008	2.46426
hypothetical LOC644617	LOC644617	0.00277571	10.6573	2.46319
tripartite motif-containing 66	TRIM66	1.12188e-05	84.2915	2.46262
HAUS augmin-like complex, subunit 5	HAUS5	2.08712e-06	162.886	2.4619
---	---	0.000287476	30.1538	2.46165
solute carrier family 30 (zinc transporter), member 7	SLC30A7	0.000326705	21.1472	2.46012
chromodomain helicase DNA binding protein 1-like	CHD1L	0.00091816	86.8336	2.45981
gem (nuclear organelle) associated protein 5	GEMIN5	0.00261591	14.0869	2.45777
mediator complex subunit 1	MED1	0.000564289	31.5167	2.45528
methylcrotonoyl-Coenzyme A carboxylase 1 (alpha)	MCCC1	0.000357192	75.8984	2.45446
ArfGAP with SH3 domain, ankyrin repeat and PH domain 1	ASAP1	3.58098e-05	43.4838	2.45163
WD repeat domain 70	WDR70	0.00108609	41.7415	2.44974
BAT2 domain containing 1	BAT2D1	0.00173906	18.3812	2.44577
transmembrane protein 194A	TMEM194A	0.00215525	30.5423	2.44365
triple functional domain (PTPRF interacting)	TRIO	0.000581463	18.3538	2.44321
caspase 8 associated protein 2	CASP8AP2	0.000352945	25.4067	2.44194
zyg-11 homolog A (C. elegans)	ZYG11A	9.77149e-06	109.219	2.44153
---	---	0.000333454	79.0727	2.44135
DEAH (Asp-Glu-Ala-His) box polypeptide 36	DHX36	0.000437884	35.6824	2.43963
protein regulator of cytokinesis 1	PRC1	0.00106399	163.694	2.43607
STE20-like kinase (yeast)	SLK	0.00146429	18.4011	2.43598
cytoplasmic linker associated protein 2	CLASP2	5.05746e-06	116.519	2.4359
AHA1, activator of heat shock 90kDa protein ATPase homolog 2 (yeast)	AHSA2	7.47468e-05	57.1383	2.43569
kinesin heavy chain member 2A	KIF2A	0.00382442	12.0822	2.4355
feline leukemia virus subgroup C cellular receptor 1	FLVCR1	3.16092e-05	85.1992	2.43424
cytokine-like nuclear factor n-pac	N-PAC	0.000216965	30.3577	2.43376
tRNA splicing endonuclease 2 homolog (S. cerevisiae)	TSEN2	0.00151554	17.6031	2.43151
dishevelled, dsh homolog 3 (Drosophila)	DVL3	0.00128817	11.8447	2.42985
importin 11	IPO11	0.00013767	36.9043	2.42945
WD repeat domain 37	WDR37	3.77979e-05	45.9028	2.42589
cell division cycle and apoptosis regulator 1	CCAR1	0.00329887	13.645	2.42496
scaffold attachment factor B2	SAFB2	3.83947e-05	58.3944	2.42494
cleavage stimulation factor, 3' pre-RNA, subunit 3, 77kDa	CSTF3	0.000880836	24.0448	2.42347
---	---	0.000204527	29.216	2.42208
PHD finger protein 20-like 1	PHF20L1	0.000274209	27.3586	2.42143
zinc finger, CCHC domain containing 2	ZCCHC2	0.00128965	23.5515	2.4191
leucine-rich PPR-motif containing	LRPPRC	0.000990974	22.35	2.41799
NOP56 ribonucleoprotein homolog (yeast)	NOP56	0.000725935	46.7982	2.41779
protein phosphatase 1, regulatory (inhibitor) subunit 10	PPP1R10	0.001157	15.9129	2.41733
RYK receptor-like tyrosine kinase	RYK	0.000848898	13.9834	2.41429
Fanconi anemia, complementation group L	FANCL	0.000109322	109.932	2.41044
vascular endothelial growth factor A	VEGFA	0.00248891	28.5578	2.41023
Alstrom syndrome 1	ALMS1	1.48546e-07	362.98	2.4099
transmembrane channel-like 5	TMC5	0.000456881	166.63	2.40759
TATA box binding protein (TBP)-associated factor, RNA polymerase I, C, 110kDa	TAF1C	0.000591546	28.6552	2.40752
ectonucleoside triphosphate diphosphohydrolase 4	ENTPD4	0.000904327	21.5738	2.40729
quiescin Q6 sulfhydryl oxidase 2	QSOX2	0.00146593	21.3747	2.4071
CDK5 regulatory subunit associated protein 3	CDK5RAP3	0.00120466	38.8959	2.40461
ubiquitin specific peptidase 47	USP47	0.00098688	19.5402	2.40284
DEP domain containing 5	DEPDC5	1.15328e-05	87.4264	2.40233
---	---	0.000315272	32.6803	2.40185
helicase, lymphoid-specific	HELLS	1.98922e-06	145.887	2.40165
ATPase family, AAA domain containing 3B	ATAD3B	0.00241966	18.8836	2.40161
polybromo 1	PBRM1	0.00149824	13.4231	2.39989
IQ motif containing B1	IQCB1	0.000641838	40.1386	2.39913
cysteine-rich, angiogenic inducer, 61	CYR61	0.00254531	90.9866	2.39806
AT rich interactive domain 2 (ARID, RFX-like)	ARID2	0.003681	14.178	2.39782
---	---	9.20709e-05	48.9145	2.39482
RALBP1 associated Eps domain containing 1	REPS1	0.00236325	21.0109	2.39079
Ewing sarcoma breakpoint region 1	EWSR1	0.000267551	41.7223	2.38967
DnaJ (Hsp40) homolog, subfamily C, member 16	DNAJC16	0.000582915	22.067	2.38804
RUN and FYVE domain containing 1	RUFY1	0.000282147	25.9386	2.38694
AT-hook transcription factor	AKNA	0.0021387	14.9926	2.38525
mediator complex subunit 1	MED1	0.00132529	41.5003	2.38481
KIAA0564	KIAA0564	4.12958e-05	55.0355	2.38402
Suppressor of cytokine signaling 7	SOCS7	0.000657018	26.9539	2.38274
chaperone, ABC1 activity of bc1 complex homolog (S. pombe)	CABC1	0.00204907	43.2406	2.37966
cadherin, EGF LAG seven-pass G-type receptor 1 (flamingo homolog, Drosophila)	CELSR1	0.0002887	26.082	2.37929
S-phase kinase-associated protein 2 (p45)	SKP2	0.00135891	56.3711	2.37782
ras homolog gene family, member T2	RHOT2	0.000350557	65.495	2.37263
signal-induced proliferation-associated 1 like 2	SIPA1L2	0.00026703	71.6381	2.3726
importin 7	IPO7	0.000294602	29.583	2.37157
ADP-ribosylation factor guanine nucleotide-exchange factor 1(brefeldin A-inhibit	ARFGEF1	0.00122761	13.5086	2.36397
zinc finger, MYM-type 3	ZMYM3	0.000396726	21.1238	2.36249
golgi associated, gamma adaptin ear containing, ARF binding protein 1	GGA1	2.33564e-05	134.465	2.36078
sorting nexin 25	SNX25	0.00267748	34.0282	2.35974
poly (ADP-ribose) polymerase family, member 9	PARP9	0.00202184	19.7955	2.35842
solute carrier family 4, sodium bicarbonate cotransporter, member 7	SLC4A7	0.0019883	10.7635	2.35716
interferon-induced protein 44	IFI44	0.000155258	344.004	2.35696
TAF4b RNA polymerase II, TATA box binding protein (TBP)-associated factor, 105kD	TAF4B	0.000156555	49.7825	2.35604
influenza virus NS1A binding protein	IVNS1ABP	0.000280882	123.515	2.35516
anaphase promoting complex subunit 5	ANAPC5	0.000206868	105.157	2.35311
ankyrin repeat and BTB (POZ) domain containing 2	ABTB2	0.00126305	22.2638	2.35167
MKL/myocardin-like 2	MKL2	0.0015429	16.4065	2.35029
---	---	4.0255e-05	61.6335	2.34963
KRIT1, ankyrin repeat containing	KRIT1	0.00180681	14.4587	2.34767
RRN3 RNA polymerase I transcription factor homolog (S. cerevisiae)	RRN3	0.000189317	32.4971	2.34716
NMDA receptor regulated 2	NARG2	0.00246953	27.7761	2.34549
SET domain, bifurcated 2	SETDB2	0.000111638	39.4122	2.34431
A kinase (PRKA) anchor protein 8-like	AKAP8L	1.22165e-05	77.6056	2.34357
microtubule associated serine/threonine kinase-like	MASTL	0.00107418	26.7344	2.34309
ariadne homolog 2 (Drosophila)	ARIH2	0.000207427	77.4114	2.34138
peptidylprolyl isomerase domain and WD repeat containing 1	PPWD1	0.003386	15.1122	2.34008
chromodomain helicase DNA binding protein 8	CHD8	1.9046e-06	155.091	2.33826
---	---	0.000279689	31.5993	2.33818
choline kinase beta	CHKB	0.00050762	37.5774	2.3376
dehydrogenase E1 and transketolase domain containing 1	DHTKD1	5.68863e-07	1413.07	2.3363
RNA binding motif protein 25	RBM25	1.79552e-06	175.724	2.33621
CAS1 domain containing 1	CASD1	8.95249e-05	39.62	2.33589
A kinase (PRKA) anchor protein 13	AKAP13	7.17605e-05	42.3661	2.33367
FK506 binding protein 15, 133kDa	FKBP15	0.00258856	9.61015	2.33303
G patch domain containing 1	GPATCH1	0.000193193	34.7352	2.33239
---	---	0.00115833	49.6003	2.33056
growth arrest-specific 5 (non-protein coding)	GAS5	0.00338525	136.221	2.33034
DnaJ (Hsp40) homolog, subfamily C, member 6	DNAJC6	0.000273847	208.663	2.32986
phosphatase and actin regulator 4	PHACTR4	0.00115145	21.7677	2.32864
mediator complex subunit 13-like	MED13L	0.000211566	23.7859	2.32728
transformer 2 alpha homolog (Drosophila)	TRA2A	0.000131307	41.9429	2.32461
Rab geranylgeranyltransferase, beta subunit	RABGGTB	0.00325447	69.7279	2.32451
TIA1 cytotoxic granule-associated RNA binding protein	TIA1	4.1293e-06	122.404	2.3218
ClpX caseinolytic peptidase X homolog (E. coli)	CLPX	0.000307768	55.4254	2.32046
cystathionase (cystathionine gamma-lyase)	CTH	0.00152153	244.077	2.31902
WD repeat domain 51A	WDR51A	0.00127482	47.2458	2.31657
nucleolar complex associated 3 homolog (S. cerevisiae)	NOC3L	0.000452535	44.0359	2.31607
ATP-binding cassette, sub-family F (GCN20), member 3	ABCF3	0.000247611	35.4196	2.31131
metal response element binding transcription factor 2	MTF2	1.63213e-05	745.059	2.31098
melanoma associated antigen (mutated) 1	MUM1	1.11192e-05	80.0583	2.30989
zinc finger protein 195	ZNF195	4.16169e-05	75.7651	2.30719
ubiquitin associated protein 2-like	UBAP2L	2.3564e-06	143.647	2.30701
adaptor-related protein complex 1, gamma 1 subunit	AP1G1	0.000302154	23.313	2.30684
matrin 3	MATR3	0.00356637	26.4384	2.30571
HAUS augmin-like complex, subunit 6	HAUS6	9.27737e-05	143.515	2.30494
dual serine/threonine and tyrosine protein kinase	DSTYK	0.000507284	19.3908	2.30233
GRAM domain containing 1B	GRAMD1B	4.58863e-06	219.82	2.30192
fermitin family homolog 2 (Drosophila)	FERMT2	0.00165263	49.4742	2.29987
CDC14 cell division cycle 14 homolog B (S. cerevisiae)	CDC14B	0.00292441	9.65336	2.29982
splicing factor, arginine/serine-rich 14	SFRS14	0.000470923	17.9982	2.29948
transporter 2, ATP-binding cassette, sub-family B (MDR/TAP)	TAP2	8.29551e-07	234.306	2.29842
Sin3A-associated protein, 130kDa	SAP130	0.00359446	16.2267	2.29716
family with sequence similarity 133, member B /// similar to FAM133B protein	FAM133B /// LOC728153	0.00416721	14.1418	2.29605
NUF2, NDC80 kinetochore complex component, homolog (S. cerevisiae)	NUF2	0.00150063	31.0615	2.29457
ubinuclein 2	UBN2	1.18194e-05	90.376	2.29173
---	---	0.00042616	44.0772	2.28952
ataxin 7	ATXN7	0.000326344	29.98	2.28531
neuroblastoma breakpoint family, member 1 /// neuroblastoma breakpoint family, m	NBPF1 /// NBPF10	0.00212371	15.0555	2.28419
chromodomain helicase DNA binding protein 4	CHD4	0.00227247	10.8445	2.2835
EPH receptor B4	EPHB4	0.000323862	32.0342	2.28266
within bgcn homolog (Drosophila)	WIBG	0.00328395	17.5885	2.28084
zinc finger protein 512B	ZNF512B	0.000210135	34.4887	2.28072
G protein-coupled receptor 64	GPR64	8.53775e-05	225.262	2.27996
transmembrane protein 87A	TMEM87A	0.00232421	10.6111	2.27943
retinoblastoma binding protein 4	RBBP4	5.38452e-05	113.6	2.27941
cysteine and histidine-rich domain (CHORD)-containing 1	CHORDC1	0.000579408	102.471	2.2791
ring finger protein 145	RNF145	0.00192758	10.213	2.2778
nuclear receptor subfamily 4, group A, member 2	NR4A2	0.00370506	30.6437	2.27512
trichoplein, keratin filament binding	TCHP	0.00304725	11.077	2.27183
sulfotransferase family, cytosolic, 1A, phenol-preferring, member 3 /// sulfotra	SULT1A3 /// SULT1A4	0.000653534	47.6042	2.26618
RAD17 homolog (S. pombe)	RAD17	0.00209103	19.6849	2.26533
dehydrogenase E1 and transketolase domain containing 1	DHTKD1	0.000958667	86.1212	2.26233
transforming, acidic coiled-coil containing protein 3	TACC3	0.000537532	32.389	2.26204
lysophosphatidylcholine acyltransferase 4	LPCAT4	0.000250086	27.1465	2.26181
sulfotransferase family, cytosolic, 1A, phenol-preferring, member 2	SULT1A2	0.00172184	26.9928	2.26159
wings apart-like homolog (Drosophila)	WAPAL	0.00308083	14.0363	2.25986
transformer 2 beta homolog (Drosophila)	TRA2B	0.0034232	67.1927	2.25915
exportin 6	XPO6	2.11051e-06	142.38	2.25885
transportin 3	TNPO3	0.00398779	30.9932	2.25873
mediator complex subunit 14	MED14	3.20837e-06	116.139	2.25572
KIAA0319-like	KIAA0319L	0.00092522	22.1571	2.25536
cysteine conjugate-beta lyase, cytoplasmic	CCBL1	0.000467084	35.616	2.25212
GTPase activating protein and VPS9 domains 1	GAPVD1	0.000733	28.7083	2.24954
proprotein convertase subtilisin/kexin type 9	PCSK9	3.70667e-05	264.089	2.2476
CCR4-NOT transcription complex, subunit 10	CNOT10	0.00069036	48.842	2.24751
MAP/microtubule affinity-regulating kinase 3	MARK3	0.00151752	19.909	2.24627
transforming growth factor, beta receptor III	TGFBR3	0.00211199	86.3195	2.24559
metal response element binding transcription factor 2	MTF2	0.00027949	46.931	2.24157
mitogen-activated protein kinase-activated protein kinase 5	MAPKAPK5	4.56157e-05	131.931	2.23966
sulfotransferase family, cytosolic, 1A, phenol-preferring, member 3 /// sulfotra	SULT1A3 /// SULT1A4	5.83436e-05	240.62	2.23897
USO1 homolog, vesicle docking protein (yeast)	USO1	0.00150767	16.415	2.23689
DEAD (Asp-Glu-Ala-Asp) box polypeptide 56	DDX56	0.000785453	58.7865	2.23553
elongation factor, RNA polymerase II, 2	ELL2	0.000540554	82.2949	2.23474
translocase of inner mitochondrial membrane 44 homolog (yeast)	TIMM44	0.000560161	27.3587	2.23403
UDP-glucose ceramide glucosyltransferase	UGCG	0.00146002	14.3691	2.23312
anaphase promoting complex subunit 10	ANAPC10	0.000163167	83.8828	2.23187
NMD3 homolog (S. cerevisiae)	NMD3	6.86068e-06	103.29	2.23142
sulfotransferase family, cytosolic, 1A, phenol-preferring, member 1	SULT1A1	0.000717708	59.9155	2.22985
cleavage and polyadenylation specific factor 7, 59kDa	CPSF7	0.00241052	23.4224	2.22688
flightless I homolog (Drosophila)	FLII	0.000674961	21.3066	2.22672
TNF receptor-associated factor 2	TRAF2	0.00230425	18.2252	2.22654
cell division cycle 25 homolog A (S. pombe)	CDC25A	1.2876e-06	241.453	2.22594
v-ets erythroblastosis virus E26 oncogene homolog 2 (avian)	ETS2	0.000126203	52.9549	2.22515
methylenetetrahydrofolate dehydrogenase (NADP+ dependent) 1, methenyltetrahydrof	MTHFD1	0.00265717	64.4014	2.22067
casein kinase 1, gamma 1	CSNK1G1	0.00414223	9.51717	2.22047
ATP citrate lyase	ACLY	0.000331589	30.8457	2.21849
arrestin domain containing 2	ARRDC2	7.64251e-06	99.7953	2.21789
Holliday junction recognition protein	HJURP	0.000703708	29.2076	2.21571
HMG box domain containing 4	HMGXB4	0.0012744	17.4325	2.21429
metal-regulatory transcription factor 1	MTF1	0.000131	29.131	2.21306
cullin 5	CUL5	0.00211246	10.6405	2.20864
tRNA splicing endonuclease 2 homolog (S. cerevisiae)	TSEN2	2.63564e-05	139.357	2.20712
WW domain containing E3 ubiquitin protein ligase 1	WWP1	0.00130243	15.1937	2.20606
Transcription factor CP2	TFCP2	5.22826e-05	59.7516	2.2037
additional sex combs like 1 (Drosophila)	ASXL1	0.00205102	12.9487	2.20347
solute carrier family 25, member 13 (citrin)	SLC25A13	1.71818e-05	396.788	2.20287
X-prolyl aminopeptidase (aminopeptidase P) 3, putative	XPNPEP3	2.52074e-05	59.7359	2.20264
mutated in colorectal cancers	MCC	0.000688549	29.3284	2.20122
histidine acid phosphatase domain containing 1	HISPPD1	0.000404217	26.7356	2.20088
AT rich interactive domain 5B (MRF1-like)	ARID5B	0.000944626	188.586	2.19951
RAD54-like (S. cerevisiae)	RAD54L	0.000793457	81.2859	2.19824
Rab geranylgeranyltransferase, beta subunit	RABGGTB	0.000341448	83.6862	2.1982
WD repeat domain 85	WDR85	0.00123263	16.2064	2.1943
SUMO1/sentrin/SMT3 specific peptidase 2	SENP2	0.00207322	33.5776	2.19398
NIMA (never in mitosis gene a)-related kinase 3	NEK3	4.26357e-06	121.137	2.18928
ankyrin repeat and IBR domain containing 1	ANKIB1	0.000376089	23.5631	2.18721
---	---	0.00209446	19.215	2.18585
coiled-coil domain containing 88A	CCDC88A	4.72802e-06	123.576	2.18537
coiled-coil domain containing 76	CCDC76	1.05707e-05	201.003	2.18465
anaphase promoting complex subunit 7	ANAPC7	0.00332705	24.3455	2.18465
additional sex combs like 1 (Drosophila)	ASXL1	2.85927e-06	137.804	2.18296
POM121 membrane glycoprotein (rat) /// POM121 membrane glycoprotein C	POM121 /// POM121C	0.000144314	65.0554	2.18262
PMS2 postmeiotic segregation increased 2 (S. cerevisiae) /// PMS2 C-terminal lik	PMS2 /// PMS2CL	0.000170912	102.48	2.17752
nuclear receptor subfamily 4, group A, member 2	NR4A2	0.0011511	63.3226	2.17646
DEP domain containing 1	DEPDC1	0.00329199	105.845	2.17613
WW and C2 domain containing 1	WWC1	0.000142312	135.842	2.17522
DEAD (Asp-Glu-Ala-Asp) box polypeptide 20	DDX20	0.00160436	20.5609	2.17232
guanine nucleotide binding protein-like 3 (nucleolar)-like	GNL3L	0.000290217	25.8602	2.17208
ubiquitin specific peptidase 15	USP15	0.000955021	15.9118	2.17134
desmocollin 2	DSC2	0.000274726	64.842	2.16888
MRE11 meiotic recombination 11 homolog A (S. cerevisiae)	MRE11A	0.00273468	24.073	2.16732
---	---	2.72934e-05	175.603	2.167
sema domain, immunoglobulin domain (Ig), transmembrane domain (TM) and short cyt	SEMA4C	0.000349023	23.3207	2.16689
cullin 4A	CUL4A	0.00078268	93.6199	2.16668
discoidin domain receptor tyrosine kinase 1	DDR1	0.000126485	165.919	2.16449
ubiquitin interaction motif containing 1	UIMC1	0.000559756	60.1255	2.16228
wings apart-like homolog (Drosophila)	WAPAL	0.000102036	78.7248	2.16227
heterogeneous nuclear ribonucleoprotein D-like	HNRPDL	0.00188172	37.3114	2.1599
zinc finger, MYM-type 4	ZMYM4	0.00109931	19.5252	2.15928
tetratricopeptide repeat domain 14	TTC14	0.000418902	30.6138	2.15829
SAFB-like, transcription modulator	SLTM	0.00370418	23.0499	2.15735
chromosome 9 open reading frame 97	C9orf97	0.000547502	24.8167	2.15391
zinc finger, DHHC-type containing 13	ZDHHC13	0.000332818	27.8188	2.15346
threonyl-tRNA synthetase 2, mitochondrial (putative)	TARS2	0.000164445	59.9781	2.15256
solute carrier family 25 (mitochondrial carrier; Graves disease autoantigen), me	SLC25A16	0.00144947	16.4771	2.15225
phosphodiesterase 4B, cAMP-specific (phosphodiesterase E4 dunce homolog, Drosoph	PDE4B	0.00234344	45.0811	2.15124
---	---	0.000228634	49.225	2.15114
RNA (guanine-7-) methyltransferase	RNMT	0.000377661	26.1348	2.15032
denticleless homolog (Drosophila)	DTL	0.000405015	294.226	2.14476
cytoskeleton associated protein 5	CKAP5	0.00168027	15.0714	2.14223
structural maintenance of chromosomes 2	SMC2	0.00141654	26.7811	2.14102
mediator complex subunit 24	MED24	4.38733e-05	51.207	2.14067
thyroid hormone receptor associated protein 3	THRAP3	0.00411058	9.0831	2.13865
---	---	0.000100128	31.8655	2.13545
ankyrin repeat and zinc finger domain containing 1	ANKZF1	3.75664e-08	591.251	2.13478
anaphase promoting complex subunit 5	ANAPC5	0.00208735	81.7204	2.13433
BCL6 co-repressor	BCOR	1.24091e-05	109.483	2.13396
additional sex combs like 2 (Drosophila)	ASXL2	0.00072449	20.369	2.13388
Bardet-Biedl syndrome 1	BBS1	0.00412099	10.464	2.13358
endothelial PAS domain protein 1	EPAS1	0.000228246	43.1198	2.13219
myosin VB	MYO5B	0.00126796	26.5601	2.13189
PHD finger protein 14	PHF14	0.000480351	47.0072	2.13159
acyl-Coenzyme A dehydrogenase family, member 9	ACAD9	0.000834324	84.5638	2.13013
lipin 2	LPIN2	0.00134616	20.5321	2.12909
chromosome 12 open reading frame 26	C12orf26	0.000747971	22.4019	2.12851
hyaluronan-mediated motility receptor (RHAMM)	HMMR	0.00122448	26.5651	2.12823
cystathionine-beta-synthase	CBS	0.000954297	31.3423	2.12654
nuclear protein localization 4 homolog (S. cerevisiae)	NPLOC4	0.000527899	17.9849	2.12633
cell division cycle 6 homolog (S. cerevisiae)	CDC6	0.00286272	51.491	2.12622
fibrosin-like 1	FBRSL1	0.00224948	35.5906	2.12558
phosphoinositide-3-kinase, catalytic, beta polypeptide	PIK3CB	0.00330122	36.6384	2.12409
serine/arginine repetitive matrix 1	SRRM1	5.57548e-05	63.9009	2.12362
lamin B1	LMNB1	0.000252361	196.89	2.12337
spermatogenesis associated 5-like 1	SPATA5L1	0.000137561	182.332	2.12018
acid phosphatase-like 2	ACPL2	0.000120769	42.3937	2.11926
sphingosine-1-phosphate lyase 1	SGPL1	0.00213448	9.40577	2.11434
zinc finger protein 496	ZNF496	0.00046397	39.0403	2.11313
discoidin domain receptor tyrosine kinase 1	DDR1	0.00400771	54.2644	2.11276
patatin-like phospholipase domain containing 3	PNPLA3	0.00314325	20.5332	2.11069
neural precursor cell expressed, developmentally down-regulated 4	NEDD4	1.45556e-05	67.253	2.10985
family with sequence similarity 178, member A	FAM178A	3.75768e-06	134.429	2.10856
two pore segment channel 1	TPCN1	0.000569911	21.747	2.10839
---	---	0.000242286	276.859	2.10272
protogenin homolog (Gallus gallus)	PRTG	0.000546989	27.7363	2.09821
cystathionase (cystathionine gamma-lyase)	CTH	1.02868e-06	2449.31	2.09704
chromodomain helicase DNA binding protein 1-like	CHD1L	0.000366707	73.8302	2.0943
retinoblastoma binding protein 4	RBBP4	0.000618243	52.8377	2.09418
potassium channel tetramerisation domain containing 3	KCTD3	0.00299987	25.1499	2.0937
prolyl 4-hydroxylase, alpha polypeptide I	P4HA1	0.000300583	186.82	2.09104
histone deacetylase 3	HDAC3	0.000109044	43.7354	2.08981
disabled homolog 2, mitogen-responsive phosphoprotein (Drosophila)	DAB2	0.000116737	90.5238	2.08756
component of oligomeric golgi complex 5	COG5	0.00121932	14.2025	2.08717
chromosome X open reading frame 15	CXorf15	0.00340637	24.4345	2.08301
wings apart-like homolog (Drosophila)	WAPAL	0.000184884	36.5023	2.08158
solute carrier family 43, member 1	SLC43A1	0.000140116	44.6455	2.07963
polypyrimidine tract binding protein 1	PTBP1	0.000827813	91.9357	2.07864
RNA binding motif protein 9	RBM9	0.000210409	28.9637	2.07685
coiled-coil domain containing 72	CCDC72	0.000116338	56.8913	2.07345
pleckstrin homology domain containing, family H (with MyTH4 domain) member 3	PLEKHH3	7.66945e-05	54.2778	2.07249
beta-gamma crystallin domain containing 3	CRYBG3	0.00417605	7.22974	2.07161
cell cycle associated protein 1	CAPRIN1	0.000147702	28.93	2.06738
---	---	0.000365595	34.0772	2.06582
kinesin family member 21A	KIF21A	0.00297618	15.8205	2.0652
T-box 3	TBX3	0.000145684	42.7813	2.06518
TSR1, 20S rRNA accumulation, homolog (S. cerevisiae)	TSR1	0.000719593	36.028	2.06492
SIN3 homolog A, transcription regulator (yeast)	SIN3A	0.000730766	24.3196	2.06453
lysine (K)-specific demethylase 1	KDM1	0.00027395	33.7437	2.06428
nucleoporin 35kDa	NUP35	9.64715e-05	55.6125	2.06395
poly (ADP-ribose) polymerase family, member 10	PARP10	0.00208472	20.9108	2.06379
dishevelled, dsh homolog 1 (Drosophila) /// hypothetical LOC642469	DVL1 /// LOC642469	0.000570099	22.3335	2.06205
guanine deaminase	GDA	0.000228874	397.845	2.05987
Dispatched homolog 1 (Drosophila)	DISP1	0.000245502	373.441	2.05794
ubiquitin specific peptidase 33	USP33	2.16443e-05	318.167	2.0578
cytoplasmic polyadenylation element binding protein 4	CPEB4	0.00105746	22.0183	2.05747
ariadne homolog 2 (Drosophila)	ARIH2	0.00126694	75.305	2.05633
DEAD (Asp-Glu-Ala-Asp) box polypeptide 60	DDX60	0.000100707	48.8019	2.0546
RAD17 homolog (S. pombe)	RAD17	0.000196811	50.8909	2.05333
metastasis associated 1	MTA1	0.00106612	38.5255	2.05305
SEC14 and spectrin domains 1	SESTD1	0.00160798	15.5636	2.05241
Heterogeneous nuclear ribonucleoprotein D-like	HNRPDL	4.79659e-05	70.8872	2.05235
ribosomal protein S6 kinase, 90kDa, polypeptide 3	RPS6KA3	0.000806366	31.055	2.05131
---	---	0.00134594	56.2238	2.05108
progesterone immunomodulatory binding factor 1	PIBF1	0.000773898	20.4452	2.04599
DAZ associated protein 1	DAZAP1	0.000374459	60.8027	2.0415
golgi autoantigen, golgin subfamily a, 5	GOLGA5	0.00120869	20.7393	2.04068
alanine-glyoxylate aminotransferase 2-like 2	AGXT2L2	0.000890226	23.6084	2.03967
protein kinase D3	PRKD3	0.000266206	42.2479	2.03798
poly(A) binding protein interacting protein 1	PAIP1	0.00129087	186.713	2.03558
exportin 6	XPO6	0.00386138	9.95779	2.03347
tight junction associated protein 1 (peripheral)	TJAP1	7.46236e-05	71.9725	2.02889
chromatin assembly factor 1, subunit A (p150)	CHAF1A	7.00333e-05	369.307	2.02854
RAB13, member RAS oncogene family	RAB13	5.25985e-05	39.0661	2.02816
RNA binding motif, single stranded interacting protein 1	RBMS1	0.00361489	16.8172	2.02515
coiled-coil and C2 domain containing 1A	CC2D1A	0.00122207	11.6419	2.02451
stromal antigen 2	STAG2	0.000220621	58.7018	2.02417
KIAA0240	KIAA0240	0.0011134	19.48	2.02206
DNA cross-link repair 1C (PSO2 homolog, S. cerevisiae)	DCLRE1C	0.000161144	45.4726	2.02198
---	---	0.000309158	68.9493	2.0207
GC-rich promoter binding protein 1-like 1	GPBP1L1	0.00098459	33.0744	2.01839
rhophilin, Rho GTPase binding protein 2	RHPN2	0.00057655	28.1598	2.01594
selenium binding protein 1	SELENBP1	0.000640098	207.34	2.01406
U2 small nuclear RNA auxiliary factor 2	U2AF2	0.00012581	73.6994	2.01365
similar to Solute carrier organic anion transporter family, member 4A1 /// solut	LOC100134295 /// SLCO4A1	8.30035e-05	386.594	2.01277
exosome component 7	EXOSC7	0.00169951	12.6963	2.01118
G protein-coupled receptor 89A /// G protein-coupled receptor 89B /// G protein-	GPR89A /// GPR89B /// GPR89C	1.04022e-05	639.906	2.00918
RNA binding motif protein 17	RBM17	0.000232762	88.9209	2.00658
NOL1/NOP2/Sun domain family, member 5C	NSUN5C	0.00245163	115.823	2.00379
disabled homolog 2, mitogen-responsive phosphoprotein (Drosophila)	DAB2	0.000740925	27.0644	2.00333
misato homolog 1 (Drosophila) /// misato homolog 2 pseudogene	MSTO1 /// MSTO2P	0.00386697	20.237	2.00041
cystathionine-beta-synthase	CBS	0.00382041	22.0091	2.0003
